# Supplementary material for: Meta-analysis-derived estimates of stressor–response associations for riverine organism groups
Source: Nat Ecol Evol. 2025 Nov 11;9(12):2304–21. doi: 10.1038/s41559-025-02884-4 (PMC12680544; doi:10.1038/s41559-025-02884-4)
Supplement: Supplementary file 4 — Details on data and priors. [file 41559_2025_2884_MOESM4_ESM.xlsx]

## Sheet: Readme_Data
Header	Information
Article	Name of the article
DOI	DOI of the article
sys	Included in the systematic search or not
Comment	General comments not consistent about random effects. It also gives comments on why i.e., conductivity was dropped as personal reminder. Or sometimes unclear datasets and reporting of variable units.
Source	Only figure (Figure), combination of figure and table (Table) only table (Table) and only dataset (Dataset)
Authors	Main author followed by et al. (year of publication)
Country	The country (or multiple countries)
n	Number of observation in the model
Exact response	The name of the response variable from the article
Response	Combined response in the dataset
Summary_response	A simplified terminology for grouping
Random effect	If a random effect was used or not (r=True)
Familiy	The family used for the model NB=NegativeBinomial, ziNB=Zero Inflated Negative Binomioal, Beta=Beta, ziBeta=Zero Inflated Beta, zioBeta=Zero one Inflated Beta
Link	The link type used in the model (log or logit)
Type	Combined and generalised stressor type (salinity, oxygen, sediment, nutrient-n, nutrient-p, thermal, flow)
Fignames	Name of the figure within the article
Variable	The name of the sterssor from the article
Parameter	If the parameter is the intercept (b0) or the regression coefficient (b1)
estimate	The estimated value for b0 or b1
estimate_se	The estimated standard errror for b0 or b1
mean	The mean of the stressor gradient
sd	The standard deviation of the stressor gradient

## Sheet: Data
Article	DOI	sys	Comment	Source	Authors	Country	n	Exact response	Summary_response	Response	Random effect	Family	Link	Type	Fignames	Variable	Parameter	estimate	estimate_se	mean	sd
Do temporary streams of Mediterranean islands have a distinct macroinvertebrate community? The case of Majorca	10.1127/1863-9135/2007/0168-0055	yes	random effect on the two locations	Table	Álvarez et al. (2007)	Spain	10	Taxonomic richness	Taxon	Invertebrates	r	NB	log				b0	1.97194	1.47997	1	1
Do temporary streams of Mediterranean islands have a distinct macroinvertebrate community? The case of Majorca	10.1127/1863-9135/2007/0168-0055	yes	random effect on the two locations	Table	Álvarez et al. (2007)	Spain	10	EPT-taxa%	Fraction sensitive	Invertebrates	r	Beta	logit				b0	4.68551	4.45079	1	1
Do temporary streams of Mediterranean islands have a distinct macroinvertebrate community? The case of Majorca	10.1127/1863-9135/2007/0168-0055	yes	random effect on the two locations	Table	Álvarez et al. (2007)	Spain	10	Taxonomic richness	Taxon	Invertebrates	r	NB	log	Salinity	Salinity-increase	EC us/cm	b1	0.06967	0.20201	869.6	163.06
Do temporary streams of Mediterranean islands have a distinct macroinvertebrate community? The case of Majorca	10.1127/1863-9135/2007/0168-0055	yes	random effect on the two locations	Table	Álvarez et al. (2007)	Spain	10	Taxonomic richness	Taxon	Invertebrates	r	NB	log	Nutrient-P	P-increase	PO4 mg/l	b1	-0.12379	0.04895	0.207	0.62653
Do temporary streams of Mediterranean islands have a distinct macroinvertebrate community? The case of Majorca	10.1127/1863-9135/2007/0168-0055	yes	random effect on the two locations	Table	Álvarez et al. (2007)	Spain	10	Taxonomic richness	Taxon	Invertebrates	r	NB	log	Nutrient-N	N-increase	NO3 mg/l	b1	-0.15662	0.06284	1.1835	1.29464
Do temporary streams of Mediterranean islands have a distinct macroinvertebrate community? The case of Majorca	10.1127/1863-9135/2007/0168-0055	yes	random effect on the two locations	Table	Álvarez et al. (2007)	Spain	10	Taxonomic richness	Taxon	Invertebrates	r	NB	log	Flow	Flow-cessation	Discharge m3/s	b1	0.1423	0.04503	0.0023305	0.00183114
A comprehensive spatial analysis of invertebrate diversity within intermittent stream networks: Responses to drying and land use	10.1016/j.scitotenv.2024.173434	no	random effect on reach and nested under it seasone (1|reach/season)	Dataset	Viza et al. (2024)	Spain	56	Species richness	Taxon	Invertebrates	r	NB	log	Oxygen	Oxygen-depletion	Oxygen mg/l	b1	-0.01978	0.05223	9.56577	2.10141
Case 88 Perceived multiple stressor effects depend on sample size and stressor gradient length	10.1016/j.watres.2022.119260	no	random effect used as given in Mack et al. (2022) no source given except christoph.matthaei@otago.ac.nz	Dataset	Mack et al. (2022)	New Zealand	43	Number of Ephemeroptera, Plecoptera, Trichoptera taxa (EPT)	Sensitive taxon	Invertebrates	r	NB	log	Sediment	Sediment-enrichment	Fine sediment < 2mm	b1	-0.01213	0.02931	0.149188	0.159102
Do temporary streams of Mediterranean islands have a distinct macroinvertebrate community? The case of Majorca	10.1127/1863-9135/2007/0168-0055	yes	random effect on the two locations	Table	Álvarez et al. (2007)	Spain	10	EPT-taxa%	Fraction sensitive	Invertebrates	r	Beta	logit	Salinity	Salinity-increase	EC us/cm	b1	-0.96686	0.67827	869.6	163.06
Do temporary streams of Mediterranean islands have a distinct macroinvertebrate community? The case of Majorca	10.1127/1863-9135/2007/0168-0055	yes	random effect on the two locations	Table	Álvarez et al. (2007)	Spain	10	EPT-taxa%	Fraction sensitive	Invertebrates	r	Beta	logit	Nutrient-P	P-increase	PO4 mg/l	b1	-0.22863	0.11818	0.207	0.62653
Do temporary streams of Mediterranean islands have a distinct macroinvertebrate community? The case of Majorca	10.1127/1863-9135/2007/0168-0055	yes	random effect on the two locations	Table	Álvarez et al. (2007)	Spain	10	EPT-taxa%	Fraction sensitive	Invertebrates	r	Beta	logit	Nutrient-N	N-increase	NO3 mg/l	b1	0.20774	0.1457	1.1835	1.29464
Do temporary streams of Mediterranean islands have a distinct macroinvertebrate community? The case of Majorca	10.1127/1863-9135/2007/0168-0055	yes	random effect on the two locations	Table	Álvarez et al. (2007)	Spain	10	EPT-taxa%	Fraction sensitive	Invertebrates	r	Beta	logit	Flow	Flow-cessation	Discharge m3/s	b1	0.01833	0.10577	0.0023305	0.00183114
A comprehensive spatial analysis of invertebrate diversity within intermittent stream networks: Responses to drying and land use	10.1016/j.scitotenv.2024.173434	no	random effect on reach and nested under it seasone (1|reach/season)	Dataset	Viza et al. (2024)	Spain	56	Evenness	Evenness	Invertebrates	r	Beta	logit	Oxygen	Oxygen-depletion	Oxygen mg/l	b1	-0.07626	0.07864	9.56577	2.10141
Case 87 Perceived multiple stressor effects depend on sample size and stressor gradient length	10.1016/j.watres.2022.119260	no	random effect used as given in Mack et al. (2022) no source given except christoph.matthaei@otago.ac.nz	Dataset	Mack et al. (2022)	New Zealand	43	Proportion of EPT-taxa (%)	Fraction sensitive	Invertebrates	r	ziBeta	logit	Sediment	Sediment-enrichment	Fine sediment < 2mm	b1	-0.13456	0.08129	0.141919	0.159102
Fine Sediment and Macroinvertebrate Assemblages in Appalachian Streams: A Field Experiment with Biomonitoring Applications	10.2307/1468008	no	Fig 6	Figure	Angradi (1999)	USA	94	EPT taxa richness	Sensitive taxon	Invertebrates		NB	log				b0	2.2758	0.2622	1	1
Culture-independent study of bacterial communities in tropical river sediment	10.1080/09168451.2016.1234927	yes	random effect on cp an tc	Table	Thoetkiattiku et al. (2016)	Thailand	12	Evenness	Evenness	Bacteria	r	Beta	logit	Sediment	Sediment-enrichment	silt+clay%	b1	-1.46731	0.73065	0.915	0.0735465
Responses of resident (DNA) and active (RNA) microbial communities in fluvial biofilms under different polluted scenarios	10.1016/j.chemosphere.2019.125108	yes	Random effect 1|site/year	Table	Argudo et al. (2019)	Spain	14	Evenness (dna bacteria) (shannon/max)	Evenness	Bacteria	r	oiBeta	logit				b0	-7.3602	7.2632	1	1
Responses of resident (DNA) and active (RNA) microbial communities in fluvial biofilms under different polluted scenarios	10.1016/j.chemosphere.2019.125108	yes	Random effect 1|site/year	Table	Argudo et al. (2019)	Spain	14	Evenness (dna bacteria) (shannon/max)	Evenness	Bacteria	r	oiBeta	logit	Salinity	Salinity-increase	EC us/cm	b1	0.9087	0.8917	380.801	130.37
Responses of resident (DNA) and active (RNA) microbial communities in fluvial biofilms under different polluted scenarios	10.1016/j.chemosphere.2019.125108	yes	Random effect 1|site/year	Table	Argudo et al. (2019)	Spain	14	Evenness (dna bacteria) (shannon/max)	Evenness	Bacteria	r	oiBeta	logit	Thermal	Warming	Temperature degrees celcius	b1	-2.1039	1.8454	11.8679	1.36457
Responses of resident (DNA) and active (RNA) microbial communities in fluvial biofilms under different polluted scenarios	10.1016/j.chemosphere.2019.125108	yes	Random effect 1|site/year	Table	Argudo et al. (2019)	Spain	14	Evenness (dna bacteria) (shannon/max)	Evenness	Bacteria	r	oiBeta	logit	Nutrient-P	P-increase	PO4 mg/l	b1	0.5389	0.2479	0.0835714	0.0604607
Responses of resident (DNA) and active (RNA) microbial communities in fluvial biofilms under different polluted scenarios	10.1016/j.chemosphere.2019.125108	yes	Random effect 1|site/year	Table	Argudo et al. (2019)	Spain	14	Evenness (dna bacteria) (shannon/max)	Evenness	Bacteria	r	oiBeta	logit	Nutrient-N	N-increase	NO3 mg/l	b1	0.3589	0.5081	1.12143	0.280298
A comprehensive spatial analysis of invertebrate diversity within intermittent stream networks: Responses to drying and land use	10.1016/j.scitotenv.2024.173434	no	random effect on reach and nested under it seasone (1|reach/season)	Dataset	Viza et al. (2024)	Spain	56	EPT%	Fraction sensitive	Invertebrates	r	Beta	logit	Oxygen	Oxygen-depletion	Oxygen mg/l	b1	0.02951	0.04805	9.56577	2.10141
Different refuge types dampen exotic invasion and enhance diversity at the whole ecosystem scale in a heterogeneous river system	10.1007/s10530-020-02374-7(0123456789().,-volV)( 01234567	yes		Figure	Astorg et al. (2020)	Canada	27	Evenness (shannon/max)	Max evenness	Invertebrates		ziBeta	logit				b0	4.1012	1.1308	1	1
Different refuge types dampen exotic invasion and enhance diversity at the whole ecosystem scale in a heterogeneous river system	10.1007/s10530-020-02374-7(0123456789().,-volV)( 01234567	yes		Figure	Astorg et al. (2020)	Canada	25	Species richness	Taxon	Fish		NB	log				b0	2.8721	0.7915	1	1
Different refuge types dampen exotic invasion and enhance diversity at the whole ecosystem scale in a heterogeneous river system	10.1007/s10530-020-02374-7(0123456789().,-volV)( 01234567	yes		Figure	Astorg et al. (2020)	Canada	27	Evenness (shannon/max)	Max evenness	Invertebrates		ziBeta	logit	Salinity	Salinity-increase	EC us/cm	b1	0.8249	0.2038	286.758	128.256
Different refuge types dampen exotic invasion and enhance diversity at the whole ecosystem scale in a heterogeneous river system	10.1007/s10530-020-02374-7(0123456789().,-volV)( 01234567	yes		Figure	Astorg et al. (2020)	Canada	25	Species richness	Taxon	Fish		NB	log	Salinity	Salinity-increase	EC us/cm	b1	-0.1509	0.1432	285.979	133.35
The determinant factors for macroinvertebrate assemblages in a recreational river in Negeri Sembilan, Malaysia	10.1007/s10661-021-09196-7	yes		Table	Aziz et al. (2021)	Malaysia	10	Number of taxa	Taxon	Invertebrates		NB	log				b0	-5.1041	22.3209	1	1
The determinant factors for macroinvertebrate assemblages in a recreational river in Negeri Sembilan, Malaysia	10.1007/s10661-021-09196-7	yes		Table	Aziz et al. (2021)	Malaysia	10	EPT% species	Fraction sensitive	Invertebrates		Beta	logit				b0	5.6168	24.3122	1	1
The determinant factors for macroinvertebrate assemblages in a recreational river in Negeri Sembilan, Malaysia	10.1007/s10661-021-09196-7	yes		Table	Aziz et al. (2021)	Malaysia	10	Evenness (shannon/max)	Max evenness	Invertebrates		Beta	logit				b0	83.345	35.7068	1	1
Is there an interaction of the effects of salinity and pesticides on the community structure of macroinvertebrates?	10.1016/j.scitotenv.2012.07.066	no		Dataset	Szöcs et al. (2012)	Australia	69	Number of EPT families	Sensitive taxon	Invertebrates	r	NB	log	Oxygen	Oxygen-depletion	Oxygen %	b1	0.07717	0.04978	8.84059	10.4403
The determinant factors for macroinvertebrate assemblages in a recreational river in Negeri Sembilan, Malaysia	10.1007/s10661-021-09196-7	yes		Table	Aziz et al. (2021)	Malaysia	10	Number of taxa	Taxon	Invertebrates		NB	log	Thermal	Warming	Temperature degrees celcius	b1	2.7718	7.0317	23.91	0.35103
Effects of Physical Habitat Degradation on the Stream Fish Assemblage Structure in a Pasture Region	I 10.1007/s00267-005-0212-4	yes		Table	Casatti et al. (2006)	Brazil	8	Number of species	Taxon	Fish		NB	log	Oxygen	Oxygen-depletion	Oxygen mg/l	b1	0.44755	0.19214	7.15	3.8348
The determinant factors for macroinvertebrate assemblages in a recreational river in Negeri Sembilan, Malaysia	10.1007/s10661-021-09196-7	yes		Table	Aziz et al. (2021)	Malaysia	10	EPT% species	Fraction sensitive	Invertebrates		Beta	logit	Thermal	Warming	Temperature degrees celcius	b1	-1.557	7.6668	23.91	0.35103
Fish Assemblages in Pampean Streams (Buenos Aires, Argentina): Relationship to Abiotic and Anthropic Variables	10.1590/0001-3765202020190476	no	random effect on river	Table	Paracampo et al. (2020)	Argentina	12	Richness	Taxon	Fish	r	NB	log	Oxygen	Oxygen-depletion	Oxygen mg/l	b1	-0.5758	0.5035	8.28333	3.54114
The determinant factors for macroinvertebrate assemblages in a recreational river in Negeri Sembilan, Malaysia	10.1007/s10661-021-09196-7	yes		Table	Aziz et al. (2021)	Malaysia	10	Evenness (shannon/max)	Max evenness	Invertebrates		Beta	logit	Thermal	Warming	Temperature degrees celcius	b1	27.0245	11.2788	23.91	0.35103
Comparison of conservation values among man-made aquatic habitats using Odonata communities in Slovakia	10.1007/s11756-022-01129-0	no		Figure	Balázs et al. (2022)	Slovakia	51	Number of odanata species	Sensitive taxon	Invertebrates		ziNB	log				b0	2.4793	0.62	1	1
Comparison of conservation values among man-made aquatic habitats using Odonata communities in Slovakia	10.1007/s11756-022-01129-0	no		Figure	Balázs et al. (2022)	Slovakia	51	Number of odanata species	Sensitive taxon	Invertebrates		ziNB	log	Salinity	Salinity-increase	EC us/cm	b1	-0.1588	0.1048	415.24	415.24
Culture-independent study of bacterial communities in tropical river sediment	10.1080/09168451.2016.1234927	yes	random effect on cp an tc	Table	Thoetkiattiku et al. (2016)	Thailand	12	OTU richness	Taxon	Bacteria	r	NB	log	Sediment	Sediment-enrichment	silt+clay%	b1	-0.48491	0.48394	0.915	0.0735465
Ecological responses of aquatic macrophytes and benthic macroinvertebrates to dams in the Henares River Basin (Central Spain)	10.1007/s10750-014-1816-6	yes		Table	Benıtez-Mora et al. (2014)	Spain	8	Family richness	Taxon	Invertebrates		NB	log				b0	7.341	3.8715	1	1
Ecological responses of aquatic macrophytes and benthic macroinvertebrates to dams in the Henares River Basin (Central Spain)	10.1007/s10750-014-1816-6	yes		Table	Benıtez-Mora et al. (2014)	Spain	8	Family richness	Taxon	Invertebrates		NB	log	Thermal	Warming	Temperature degrees celcius	b1	-2.4766	1.8231	13.4556	1.72272
Ecological responses of aquatic macrophytes and benthic macroinvertebrates to dams in the Henares River Basin (Central Spain)	10.1007/s10750-014-1816-6	yes		Table	Benıtez-Mora et al. (2014)	Spain	8	Family richness	Taxon	Invertebrates		NB	log	Flow	Flow-cessation	Flow velocity m/s	b1	-0.1004	0.2443	0.482333	0.172795
Ecological responses of aquatic macrophytes and benthic macroinvertebrates to dams in the Henares River Basin (Central Spain)	10.1007/s10750-014-1816-6	yes		Table	Benıtez-Mora et al. (2014)	Spain	8	Family richness	Taxon	Invertebrates		NB	log	Nutrient-N	N-increase	NO3 mg/l	b1	-0.2698	0.2255	3.23333	2.76179
Ecological responses of aquatic macrophytes and benthic macroinvertebrates to dams in the Henares River Basin (Central Spain)	10.1007/s10750-014-1816-6	yes		Table	Benıtez-Mora et al. (2014)	Spain	8	Family richness	Taxon	Invertebrates		NB	log	Nutrient-P	P-increase	PO4 mg/l	b1	-0.7998	0.5925	0.0797111	0.02383
Ecological responses of aquatic macrophytes and benthic macroinvertebrates to dams in the Henares River Basin (Central Spain)	10.1007/s10750-014-1816-6	yes		Table	Benıtez-Mora et al. (2014)	Spain	8	Genus/Spec richness	Taxon	Macrophytes		NB	log				b0	1.4821	9.513	1	1
Ecological responses of aquatic macrophytes and benthic macroinvertebrates to dams in the Henares River Basin (Central Spain)	10.1007/s10750-014-1816-6	yes		Table	Benıtez-Mora et al. (2014)	Spain	8	Genus/Spec richness	Taxon	Macrophytes		NB	log	Thermal	Warming	Temperature degrees celcius	b1	1.5459	4.5258	13.4556	1.72272
Ecological responses of aquatic macrophytes and benthic macroinvertebrates to dams in the Henares River Basin (Central Spain)	10.1007/s10750-014-1816-6	yes		Table	Benıtez-Mora et al. (2014)	Spain	8	Genus/Spec richness	Taxon	Macrophytes		NB	log	Flow	Flow-cessation	Flow velocity m/s	b1	0.5109	0.6371	0.482333	0.172795
Ecological responses of aquatic macrophytes and benthic macroinvertebrates to dams in the Henares River Basin (Central Spain)	10.1007/s10750-014-1816-6	yes		Table	Benıtez-Mora et al. (2014)	Spain	8	Genus/Spec richness	Taxon	Macrophytes		NB	log	Nutrient-N	N-increase	NO3 mg/l	b1	0.5245	0.5194	3.23333	2.76179
Ecological responses of aquatic macrophytes and benthic macroinvertebrates to dams in the Henares River Basin (Central Spain)	10.1007/s10750-014-1816-6	yes		Table	Benıtez-Mora et al. (2014)	Spain	8	Genus/Spec richness	Taxon	Macrophytes		NB	log	Nutrient-P	P-increase	PO4 mg/l	b1	1.7494	1.4356	0.0797111	0.02383
Ecological responses of aquatic macrophytes and benthic macroinvertebrates to dams in the Henares River Basin (Central Spain)	10.1007/s10750-014-1816-6	yes		Table	Benıtez-Mora et al. (2014)	Spain	8	Cover%	Cover	Macrophytes		Beta	logit				b0	5.734	3.9827	1	1
Ecological responses of aquatic macrophytes and benthic macroinvertebrates to dams in the Henares River Basin (Central Spain)	10.1007/s10750-014-1816-6	yes		Table	Benıtez-Mora et al. (2014)	Spain	8	Cover%	Cover	Macrophytes		Beta	logit	Thermal	Warming	Temperature degrees celcius	b1	-0.262	0.2154	13.4556	1.72272
Ecological responses of aquatic macrophytes and benthic macroinvertebrates to dams in the Henares River Basin (Central Spain)	10.1007/s10750-014-1816-6	yes		Table	Benıtez-Mora et al. (2014)	Spain	8	Cover%	Cover	Macrophytes		Beta	logit	Flow	Flow-cessation	Flow velocity m/s	b1	-5.7442	1.3408	0.482333	0.172795
Ecological responses of aquatic macrophytes and benthic macroinvertebrates to dams in the Henares River Basin (Central Spain)	10.1007/s10750-014-1816-6	yes		Table	Benıtez-Mora et al. (2014)	Spain	8	Cover%	Cover	Macrophytes		Beta	logit	Nutrient-N	N-increase	NO3 mg/l	b1	0.1891	0.1061	3.23333	2.76179
Ecological responses of aquatic macrophytes and benthic macroinvertebrates to dams in the Henares River Basin (Central Spain)	10.1007/s10750-014-1816-6	yes		Table	Benıtez-Mora et al. (2014)	Spain	8	Cover%	Cover	Macrophytes		Beta	logit	Nutrient-P	P-increase	PO4 mg/l	b1	-3.6542	12.5764	0.0797111	0.02383
Lake regionalization and diatom metacommunity structuring in tropical South America	10.1002/ece3.4305	no	region as random effect	Dataset	Benito et al. (2018)	Chile	365	Diatom taxa	Taxon	Algae	r	NB	log				b0	3.71022	0.231655	1	1
Lake regionalization and diatom metacommunity structuring in tropical South America	10.1002/ece3.4305	no	region as random effect	Dataset	Benito et al. (2018)	Chile	365	Diatom taxa	Taxon	Algae	r	NB	log	Salinity	Salinity-increase	EC us/cm	b1	-0.08326	0.022014	15565.5	58060.8
Lake regionalization and diatom metacommunity structuring in tropical South America	10.1002/ece3.4305	no	region as random effect	Dataset	Benito et al. (2018)	Chile	365	Diatom taxa	Taxon	Algae	r	NB	log	Thermal	Warming	Temperature degrees celcius	b1	-0.004652	0.009365	14.163	6.86678
Physical and Ecological Thresholds for Deposited Sediments in Streams in Agricultural Landscapes	10.2134/jeq2010.0251	no		Figure	Benoy et al. (2012)	Canada	15	Abundance Fraction EPT-taxa	Fraction sensitive	Invertebrates		Beta	logit				b0	-1.9825	0.5175	1	1
The possible association between selected sediment characteristics and the occurrence of benthic macroinvertebrates in a minimally affected river in South Africa	dx.10.1080/02757540.2016.1261121	yes		Table	Wolmarans et al. (2016)	South Africa	8	Number of specimens	Taxon	Invertebrates		NB	log	Sediment	Sediment-enrichment	% <200 um	b1	-0.0022201	0.12449	0.624212	0.403861
Influence of Naturally High Fine Sediment Loads on Aquatic Insect Larvae in a Montane River	10.1080/14702541.2012.670006	yes	fig2 b	Figure	Buendia (2011)	Spain	18	number of ind EPT m2	Sensitive abundance	Invertebrates		NB	log				b0	7.8287	0.4457	1	1
Summer Fish Community of the Coastal Northern Gulf of Mexico: Characterization of a Large-Scale Trawl Survey	10.1577/T06-077.1	yes		Table	Lewis et al. (2007)	USA	13	Species richness	Taxon	Fish		NB	log	Sediment	Sediment-enrichment	silt+clay%	b1	-2.08681	0.897435	0.603032	0.127927
Mechanisms of trophic niche compression: evidence from landscape disturbance	10.1111/1365-2656.13142	no		Dataset	Burdon et al. (2019)	New Zealand	12	Fraction of EPT taxa	Fraction sensitive	Invertebrates		Beta	logit				b0	7.2481	3.3605	1	1
Mechanisms of trophic niche compression: evidence from landscape disturbance	10.1111/1365-2656.13142	no		Dataset	Burdon et al. (2019)	New Zealand	12	Total number of taxa	Taxon	Invertebrates		NB	log				b0	1.06686	1.86384	1	1
Mechanisms of trophic niche compression: evidence from landscape disturbance	10.1111/1365-2656.13142	no		Dataset	Burdon et al. (2019)	New Zealand	12	Total number of taxa	Taxon	Fish		NB	log				b0	0.65325	1.79203	1	1
Mechanisms of trophic niche compression: evidence from landscape disturbance	10.1111/1365-2656.13142	no		Dataset	Burdon et al. (2019)	New Zealand	12	Fraction of EPT taxa	Fraction sensitive	Invertebrates		Beta	logit	Salinity	Salinity-increase	EC us/cm	b1	-0.6565	0.4926	114.417	40.94
Summer Fish Community of the Coastal Northern Gulf of Mexico: Characterization of a Large-Scale Trawl Survey	10.1577/T06-077.1	yes		Table	Lewis et al. (2007)	USA	13	Evenness (shannon/max)	Max evenness	Fish		ziBeta	logit	Sediment	Sediment-enrichment	silt+clay%	b1	-1.776	1.292	0.603032	0.127927
Fish Assemblages in Pampean Streams (Buenos Aires, Argentina): Relationship to Abiotic and Anthropic Variables	10.1590/0001-3765202020190476	no	random effect on river and dropped EC convergence issues	Table	Paracampo et al. (2020)	Argentina	12	Evenness (shannon/max)	Max evenness	Fish	r	ziBeta	logit	Oxygen	Oxygen-depletion	Oxygen mg/l	b1	0.8581	0.4955	8.28333	3.54114
Mechanisms of trophic niche compression: evidence from landscape disturbance	10.1111/1365-2656.13142	no		Dataset	Burdon et al. (2019)	New Zealand	12	Total number of taxa	Taxon	Invertebrates		NB	log	Salinity	Salinity-increase	EC us/cm	b1	-0.08611	0.28543	114.417	40.94
LOW FLOWS AND RECOVERY OF MACROINVERTEBRATES IN A SMALL REGULATED CHALK STREAM	10.1002/rrr.3450090410	yes		Table	Wood et al. (1994)	UK	13	Taxon number	Taxon	Invertebrates		NB	log	Sediment	Sediment-enrichment	Silt%	b1	0.1056	0.1024	0.6	0.379144
Characteristics of bacterial communities in a rural river water restored by ecological floating beds with Oenathe javanica	10.1016/j.ecoleng.2022.106823	yes	random effect 1|month/loc	Table	Zhang et al. (2023)	China	18	Evenness bacteria groups	Evenness	Bacteria	r	Beta	logit	Oxygen	Oxygen-depletion	Oxygen mg/l	b1	-0.1195	0.4252	8.90333	3.28045
Mechanisms of trophic niche compression: evidence from landscape disturbance	10.1111/1365-2656.13142	no		Dataset	Burdon et al. (2019)	New Zealand	12	Total number of taxa	Taxon	Fish		NB	log	Salinity	Salinity-increase	EC us/cm	b1	-0.0539	0.27102	114.417	40.94
LOW FLOWS AND RECOVERY OF MACROINVERTEBRATES IN A SMALL REGULATED CHALK STREAM	10.1002/rrr.3450090410	yes		Table	Wood et al. (1994)	UK	13	Evenness	Evenness	Invertebrates		Beta	logit	Sediment	Sediment-enrichment	Silt%	b1	0.1481	0.1005	0.6	0.379144
Beta diversity response to stress severity and heterogeneity in sensitive versus tolerant stream diatoms	10.1111/ddi.12865	no		Dataset	Pound et al. (2018)	USA	181	Number of Diatom taxa	Taxon	Algae		NB	log	Oxygen	Oxygen-depletion	Oxygen mg/l	b1	0.001259	0.067649	9.17884	3.06722
Habitat loss drives threshold response of benthic invertebrate communities to deposited sediment in agricultural streams (Fig 2c)	10.1890/12-1190.1	no	fig 2c	Figure	Burdon et al. (2013)	New Zealand	28	%EPT, relative abundance	Fraction sensitive	Invertebrates		Beta	logit				b0	-2.1114	0.2649	1	1
Response of Tidal Creek Fish Communities to Dredging and Coastal Development Pressures in a Shallow-Water Estuary	10.1007/s12237-010-9334-x	yes		Table	Bilkovic (2011)	USA	6	Species richness	Taxon	Fish		NB	log	Sediment	Sediment-enrichment	sand%+silt%	b1	-2.047	4.9512	0.587167	0.0484661
Effects of Physical Habitat Degradation on the Stream Fish Assemblage Structure in a Pasture Region	I 10.1007/s00267-005-0212-4	yes		Table	Casatti et al. (2006)	Brazil	8	Number of species	Taxon	Fish		NB	log				b0	1.49076	1.08696	1	1
Effects of Physical Habitat Degradation on the Stream Fish Assemblage Structure in a Pasture Region	I 10.1007/s00267-005-0212-4	yes		Table	Casatti et al. (2006)	Brazil	8	Number of species	Taxon	Fish		NB	log	Salinity	Salinity-increase	EC us/cm	b1	-0.01229	0.21974	223.5	193.929
Structural and functional diversity of biofilm bacterial communities along the Pearl River Estuary, South China	10.1016/j.rsma.2019.100926	yes		Table	Mai et al. (2020)	China	8	OTU richness	Taxon	Bacteria		NB	log	Oxygen	Oxygen-depletion	Oxygen mg/l	b1	0.49604	0.55926	5.495	3.03476
Effects of Physical Habitat Degradation on the Stream Fish Assemblage Structure in a Pasture Region	I 10.1007/s00267-005-0212-4	yes		Table	Casatti et al. (2006)	Brazil	8	Number of species	Taxon	Fish		NB	log	Nutrient-N	N-increase	NO3 mg/l	b1	-0.27454	0.20344	1.2625	1.00703
Assessing the natural and anthropogenic influences on basin-wide fish species richness	10.1016/j.scitotenv.2016.07.120	yes	random effect on river	Table	Cheng et al. (2016)	Taiwan	23	Number of taxa	Taxon	Fish	r	NB	log				b0	-2.41858	5.0324	1	1
Assessing the natural and anthropogenic influences on basin-wide fish species richness	10.1016/j.scitotenv.2016.07.120	yes	random effect on river	Table	Cheng et al. (2016)	Taiwan	23	Number of taxa	Taxon	Fish	r	NB	log	Salinity	Salinity-increase	EC us/cm	b1	-0.02751	0.13742	1649.02	5662.39
Assessing the natural and anthropogenic influences on basin-wide fish species richness	10.1016/j.scitotenv.2016.07.120	yes	random effect on river	Table	Cheng et al. (2016)	Taiwan	23	Number of taxa	Taxon	Fish	r	NB	log	Thermal	Warming	Temperature degrees celcius	b1	1.1367	1.79708	22.4396	2.03108
Assessing the natural and anthropogenic influences on basin-wide fish species richness	10.1016/j.scitotenv.2016.07.120	yes	random effect on river	Table	Cheng et al. (2016)	Taiwan	23	Number of taxa	Taxon	Fish	r	NB	log	Nutrient-P	P-increase	TP mg/l	b1	-0.24858	0.17725	0.126087	0.131209
The 1st step to healthy ecosystems: Application of a new integrated assessment framework informs stream management in the Tukituki catchment, New Zealand	10.1086/711710	yes		Table	Clapcott et al. (2020)	New Zealand	13	Abundance Fraction EPT-taxa	Fraction sensitive	Invertebrates		Beta	logit				b0	-0.03937	2.1762	1	1
Response of Tidal Creek Fish Communities to Dredging and Coastal Development Pressures in a Shallow-Water Estuary	10.1007/s12237-010-9334-x	yes		Table	Bilkovic (2011)	USA	6	Evenness	Evenness	Fish		Beta	logit	Sediment	Sediment-enrichment	sand%+silt%	b1	4.752	2.553	0.587167	0.0484661
Structural and functional diversity of biofilm bacterial communities along the Pearl River Estuary, South China	10.1016/j.rsma.2019.100926	yes		Table	Mai et al. (2020)	China	8	Evenness	Evenness	Bacteria		Beta	logit	Oxygen	Oxygen-depletion	Oxygen mg/l	b1	0.232821	0.23036	5.495	3.03476
The 1st step to healthy ecosystems: Application of a new integrated assessment framework informs stream management in the Tukituki catchment, New Zealand	10.1086/711710	yes		Table	Clapcott et al. (2020)	New Zealand	13	Abundance Fraction EPT-taxa	Fraction sensitive	Invertebrates		Beta	logit	Nutrient-N	N-increase	TN mg/l	b1	0.48609	0.23408	0.681539	0.576525
The 1st step to healthy ecosystems: Application of a new integrated assessment framework informs stream management in the Tukituki catchment, New Zealand	10.1086/711710	yes		Table	Clapcott et al. (2020)	New Zealand	13	Abundance Fraction EPT-taxa	Fraction sensitive	Invertebrates		Beta	logit	Nutrient-P	P-increase	TP mg/l	b1	-0.45458	0.19075	0.131	0.186431
The 1st step to healthy ecosystems: Application of a new integrated assessment framework informs stream management in the Tukituki catchment, New Zealand	10.1086/711710	yes		Table	Clapcott et al. (2020)	New Zealand	13	Abundance Fraction EPT-taxa	Fraction sensitive	Invertebrates		Beta	logit	Flow	Flow-cessation	m3/s	b1	-0.0286	0.04872	299.942	588.931
The 1st step to healthy ecosystems: Application of a new integrated assessment framework informs stream management in the Tukituki catchment, New Zealand	10.1086/711710	yes		Table	Clapcott et al. (2020)	New Zealand	13	Abundance Fraction EPT-taxa	Fraction sensitive	Invertebrates		Beta	logit	Thermal	Warming	Temperature degrees celcius	b1	-1.06889	0.65167	16.6831	3.19033
The 1st step to healthy ecosystems: Application of a new integrated assessment framework informs stream management in the Tukituki catchment, New Zealand	10.1086/711710	yes		Table	Clapcott et al. (2020)	New Zealand	13	macrophyte cover%	Cover	Macrophytes		ziBeta	logit				b0	0.35135	8.6321	1	1
Influence of substrate type and physico‐chemical conditions on macroinvertebrate faunas and biotic indices of some lowland Waikato, New Zealand, streams	10.1080/00288330.1998.9516802	yes		Table	Collier et al. (1998)	New Zealand	15	Genera richness	Taxon	Macrophytes		NB	log	Sediment	Sediment-enrichment	silt+clay%	b1	-0.0371	0.2449	0.569074	0.295208
Environmental factors influencing the composition and distribution of the hyporheic fauna in Oklahoma streams: Variation across ecoregions	10.1127/0003-9136/2003/0158-0001	yes		Table	Hunt et al. (2003)	USA	15	Taxon richness	Taxon	Invertebrates		NB	log	Oxygen	Oxygen-depletion	Oxygen mg/l	b1	0.21934	0.32605	3.10667	2.99606
The 1st step to healthy ecosystems: Application of a new integrated assessment framework informs stream management in the Tukituki catchment, New Zealand	10.1086/711710	yes		Table	Clapcott et al. (2020)	New Zealand	13	macrophyte cover%	Cover	Macrophytes		ziBeta	logit	Nutrient-N	N-increase	TN mg/l	b1	-0.10939	0.71934	0.681539	0.576525
The 1st step to healthy ecosystems: Application of a new integrated assessment framework informs stream management in the Tukituki catchment, New Zealand	10.1086/711710	yes		Table	Clapcott et al. (2020)	New Zealand	13	macrophyte cover%	Cover	Macrophytes		ziBeta	logit	Nutrient-P	P-increase	TP mg/l	b1	-0.2118	0.42382	0.131	0.186431
The 1st step to healthy ecosystems: Application of a new integrated assessment framework informs stream management in the Tukituki catchment, New Zealand	10.1086/711710	yes		Table	Clapcott et al. (2020)	New Zealand	13	macrophyte cover%	Cover	Macrophytes		ziBeta	logit	Flow	Flow-cessation	m3/s	b1	0.05108	0.10053	299.942	588.931
The 1st step to healthy ecosystems: Application of a new integrated assessment framework informs stream management in the Tukituki catchment, New Zealand	10.1086/711710	yes		Table	Clapcott et al. (2020)	New Zealand	13	macrophyte cover%	Cover	Macrophytes		ziBeta	logit	Thermal	Warming	Temperature degrees celcius	b1	-0.15282	2.8919	16.6831	3.19033
Using Field Data and Weight of Evidence to Develop Water Quality Criteria	10.1897/IEAM_2008-018.1	no		Figure	Cormier et al. (2008)	USA	87	Number of EPT taxa	Sensitive taxon	Invertebrates		ziNB	log				b0	2.05643	0.11411	1	1
Influence of substrate type and physico‐chemical conditions on macroinvertebrate faunas and biotic indices of some lowland Waikato, New Zealand, streams	10.1080/00288330.1998.9516802	yes		Table	Collier et al. (1998)	New Zealand	15	Cover%	Cover	Macrophytes		ziBeta	logit	Sediment	Sediment-enrichment	silt+clay%	b1	0.5135	0.4787	0.569074	0.295208
Assessing causation of the extirpation of stream macroinvertebrates by a mixture of ions	10.1002/etc.2059	no	Fig 3a	Table	Cormier et al. (2012)	USA	46	Number of total genera	Taxon	Invertebrates		NB	log				b0	3.79053	0.32976	1	1
Assessing causation of the extirpation of stream macroinvertebrates by a mixture of ions	10.1002/etc.2059	no	Fig 3a	Table	Cormier et al. (2012)	USA	46	Number of total genera	Taxon	Invertebrates		NB	log	Salinity	Salinity-increase	EC us/cm	b1	-0.14391	0.04818	1418.16	886.898
Oxygen is a better predictor of macroinvertebrate richness than temperature—a systematic review	10.1088/1748-9326/ab9b42	no	Meta-analysis extracted the countries from the figure to not skew the data to unreasonable countries I set it to USA and Brazil which are clearly indicated.	Figure	Croijmans et al. (2021)	USA, Brazil	84	Number of families	Taxon	Invertebrates	r	NB	log				b0	1.91421	0.50339	1	1
Use of Diatoms in Monitoring the Sakarya River Basin, Turkey	10.3390/w12030703	yes		Table	Solak et al. (2020)	Turkey	41	Diatom evenness	Evenness	Algae		Beta	logit	Oxygen	Oxygen-depletion	Oxygen mg/l	b1	0.072893	0.165531	7.6439	2.87594
Oxygen is a better predictor of macroinvertebrate richness than temperature—a systematic review	10.1088/1748-9326/ab9b42	no	Meta-analysis extracted the countries from the figure to not skew the data to unreasonable countries I set it to USA and Brazil which are clearly indicated.	Figure	Croijmans et al. (2021)	USA, Brazil	84	Number of families	Taxon	Invertebrates	r	NB	log	Thermal	Warming	Temperature degrees celcius	b1	-0.30723	0.07118	15.9061	5.63113
Longitudinal variation of periphytic algal community structure in a tropical river	10.1007/s40415-013-0034-1	yes		Table	de Almeida Pereira et al. (2013)	Brazil	6	Species richness	Taxon	Algae		NB	log				b0	2.08529	8.46385	1	1
Longitudinal variation of periphytic algal community structure in a tropical river	10.1007/s40415-013-0034-1	yes		Table	de Almeida Pereira et al. (2013)	Brazil	6	Species richness	Taxon	Algae		NB	log	Salinity	Salinity-increase	EC us/cm	b1	0.28305	1.45301	238.5	43.1337
Longitudinal variation of periphytic algal community structure in a tropical river	10.1007/s40415-013-0034-1	yes		Table	de Almeida Pereira et al. (2013)	Brazil	6	Species richness	Taxon	Algae		NB	log	Nutrient-N	N-increase	TN mg/l	b1	0.17668	0.95694	0.646	0.188071
Longitudinal variation of periphytic algal community structure in a tropical river	10.1007/s40415-013-0034-1	yes		Table	de Almeida Pereira et al. (2013)	Brazil	6	Species richness	Taxon	Algae		NB	log	Nutrient-P	P-increase	TP mg/l	b1	0.08348	0.29247	0.0511667	0.0339848
Benthic and hyporheic invertebrate assemblages along a gradient of increasing streambed colmation by fine sediment	10.1007/s00027-013-0295-6	yes		Figure	Descloux (2012)	France	6	EPT% abundance	Fraction sensitive	Invertebrates		Beta	logit				b0	-3.8666	0.1637	1	1
Benthic and hyporheic invertebrate assemblages along a gradient of increasing streambed colmation by fine sediment	10.1007/s00027-013-0295-6	yes		Figure	Descloux (2012)	France	6	Number of taxa	Taxon	Invertebrates		NB	log				b0	3.0605	0.182	1	1
Relating environmental variables with aquatic community structure in an agricultural/urban coldwater stream	10.1186/s13717-021-00312-6	yes		Table	Myers et al. (2021)	USA	9	Total taxa richness	Taxon	Invertebrates		NB	log	Sediment	Sediment-enrichment	% Fine substrate	b1	-0.04631	0.21682	0.566667	0.259326
Relating environmental variables with aquatic community structure in an agricultural/urban coldwater stream	10.1186/s13717-021-00312-6	yes		Table	Myers et al. (2021)	USA	9	Evenness	Evenness	Invertebrates		Beta	logit	Sediment	Sediment-enrichment	% Fine substrate	b1	-0.2409	0.2011	0.566667	0.259326
Using density, dissimilarity, and taxonomic replacement to characterize mining-influenced benthic macroinvertebrate community alterations in central Appalachia	10.1016/j.ecolind.2019.105535	no	random effect on low and high conductivity	Table	Drover et al. (2019)	USA	14	Epemeroptera desity (individuals m2)	Sensitive abundance	Invertebrates	r	NB	log				b0	5.4994	0.43155	1	1
Using density, dissimilarity, and taxonomic replacement to characterize mining-influenced benthic macroinvertebrate community alterations in central Appalachia	10.1016/j.ecolind.2019.105535	no	random effect on low and high conductivity	Table	Drover et al. (2019)	USA	14	Epemeroptera desity (individuals m2)	Sensitive abundance	Invertebrates	r	NB	log	Salinity	Salinity-increase	EC us/cm	b1	-0.35375	0.07157	596.429	370.893
Influence of Conductivity Dissipation on Benthic Macroinvertebrates in the North Fork Holston River, Virginia Downstream of a Point Source Brine Discharge during Severe Low-Flow Conditions	10.1080/10807030802615907	no		Dataset	Echols et al. (2009)	USA	7	Proportion of EPT abundance (%)	Fraction sensitive	Invertebrates		Beta	logit				b0	14.6118	3.6648	1	1
Influence of Conductivity Dissipation on Benthic Macroinvertebrates in the North Fork Holston River, Virginia Downstream of a Point Source Brine Discharge during Severe Low-Flow Conditions	10.1080/10807030802615907	no		Dataset	Echols et al. (2009)	USA	7	Proportion of EPT abundance (%)	Fraction sensitive	Invertebrates		Beta	logit	Salinity	Salinity-increase	EC us/cm	b1	-2.1277	0.5446	755.324	358.507
A framework to diagnose the causes of river ecosystem deterioration using biological symptoms	10.1111/1365-2664.13733	no		Dataset	Feld et al. (2020)	Germany	108	Total number of taxa	Taxon	Invertebrates		NB	log				b0	2.95902	0.48025	1	1
A framework to diagnose the causes of river ecosystem deterioration using biological symptoms	10.1111/1365-2664.13733	no		Dataset	Feld et al. (2020)	Germany	108	Proportion of EPT abundance (%)	Fraction sensitive	Invertebrates		Beta	logit				b0	3.97948	1.55132	1	1
A framework to diagnose the causes of river ecosystem deterioration using biological symptoms	10.1111/1365-2664.13733	no		Dataset	Feld et al. (2020)	Germany	108	Total number of taxa	Taxon	Invertebrates		NB	log	Salinity	Salinity-increase	EC us/cm	b1	0.09887	0.05907	558.611	230.889
The 1st step to healthy ecosystems: Application of a new integrated assessment framework informs stream management in the Tukituki catchment, New Zealand	10.1086/711710	yes		Table	Clapcott et al. (2020)	New Zealand	13	Abundance Fraction EPT-taxa	Fraction sensitive	Invertebrates		Beta	logit	Oxygen	Oxygen-depletion	Oxygen mg/l	b1	0.22692	0.21307	5.35462	2.7566
A framework to diagnose the causes of river ecosystem deterioration using biological symptoms	10.1111/1365-2664.13733	no		Dataset	Feld et al. (2020)	Germany	108	Total number of taxa	Taxon	Invertebrates		NB	log	Nutrient-P	P-increase	oPO4 mg/l	b1	0.04356	0.02486	1.46851	1.75731
A framework to diagnose the causes of river ecosystem deterioration using biological symptoms	10.1111/1365-2664.13733	no		Dataset	Feld et al. (2020)	Germany	108	Total number of taxa	Taxon	Invertebrates		NB	log	Nutrient-N	N-increase	NO2+NO3 mg/l	b1	-0.0474	0.02375	15.433	19.7544
A framework to diagnose the causes of river ecosystem deterioration using biological symptoms	10.1111/1365-2664.13733	no		Dataset	Feld et al. (2020)	Germany	108	Proportion of EPT abundance (%)	Fraction sensitive	Invertebrates		Beta	logit	Salinity	Salinity-increase	EC us/cm	b1	-0.7689	0.18696	558.611	230.889
The 1st step to healthy ecosystems: Application of a new integrated assessment framework informs stream management in the Tukituki catchment, New Zealand	10.1086/711710	yes		Table	Clapcott et al. (2020)	New Zealand	13	macrophyte cover%	Cover	Macrophytes		ziBeta	logit	Oxygen	Oxygen-depletion	Oxygen mg/l	b1	-0.37592	0.52794	5.35462	2.7566
A framework to diagnose the causes of river ecosystem deterioration using biological symptoms	10.1111/1365-2664.13733	no		Dataset	Feld et al. (2020)	Germany	108	Proportion of EPT abundance (%)	Fraction sensitive	Invertebrates		Beta	logit	Nutrient-P	P-increase	oPO4 mg/l	b1	-0.14414	0.08443	1.46851	1.75731
A framework to diagnose the causes of river ecosystem deterioration using biological symptoms	10.1111/1365-2664.13733	no		Dataset	Feld et al. (2020)	Germany	108	Proportion of EPT abundance (%)	Fraction sensitive	Invertebrates		Beta	logit	Nutrient-N	N-increase	NO2+NO3 mg/l	b1	0.1721	0.07545	15.433	19.7544
The effect of environmental stability on hyporheic community structure	10.1023/A:1017507404733	yes	random effect on depth category but using surface water chemistry R fror concistency	Table	Fowler et al. (2001)	New Zealand	16	Number of tax	Taxon	Invertebrates	r	NB	log				b0	25.5627	12.743	1	1
Do temporary streams of Mediterranean islands have a distinct macroinvertebrate community? The case of Majorca	10.1127/1863-9135/2007/0168-0055	yes	random effect on the two locations	Table	Álvarez et al. (2007)	Spain	10	Taxonomic richness	Taxon	Invertebrates	r	NB	log	Oxygen	Oxygen-depletion	Oxygen	b1	0.31868	0.19646	8.15	2.7375
The effect of environmental stability on hyporheic community structure	10.1023/A:1017507404733	yes	random effect on depth category but using surface water chemistry R fror concistency	Table	Fowler et al. (2001)	New Zealand	16	Number of tax	Taxon	Invertebrates	r	NB	log	Salinity	Salinity-increase	EC us/cm	b1	-1.6391	0.6085	75.2375	30.2855
The effect of environmental stability on hyporheic community structure	10.1023/A:1017507404733	yes	random effect on depth category but using surface water chemistry R fror concistency	Table	Fowler et al. (2001)	New Zealand	16	Number of tax	Taxon	Invertebrates	r	NB	log	Thermal	Warming	Temperature degrees celcius	b1	-4.7494	1.7623	11.225	2.63704
The effect of environmental stability on hyporheic community structure	10.1023/A:1017507404733	yes	random effect on depth category but using surface water chemistry R fror concistency	Table	Fowler et al. (2001)	New Zealand	16	Number of tax	Taxon	Invertebrates	r	NB	log	Flow	Flow-cessation	Flow velocity m/s	b1	1.1505	0.4096	0.7925	0.332014
Effects of Coal Mining, Forestry, and Road Construction on Southern Appalachian Stream Invertebrates and Habitats	10.1007/s00267-014-0429-1	yes	random effect site nested under river river/site	Table	Gangloff et al. (2014)	USA	30	Number of taxa	Taxon	Invertebrates	r	NB	log				b0	3.8303	0.57273	1	1
Do temporary streams of Mediterranean islands have a distinct macroinvertebrate community? The case of Majorca	10.1127/1863-9135/2007/0168-0055	yes	random effect on the two locations	Table	Álvarez et al. (2007)	Spain	10	EPT-taxa%	Fraction sensitive	Invertebrates	r	Beta	logit	Oxygen	Oxygen-depletion	Oxygen mg/l	b1	-0.12378	0.31267	8.15	2.7375
Effects of Coal Mining, Forestry, and Road Construction on Southern Appalachian Stream Invertebrates and Habitats	10.1007/s00267-014-0429-1	yes	random effect site nested under river river/site	Table	Gangloff et al. (2014)	USA	30	Number of taxa	Taxon	Invertebrates	r	NB	log	Salinity	Salinity-increase	EC us/cm	b1	-0.11251	0.06401	231.71	130.341
Effects of Coal Mining, Forestry, and Road Construction on Southern Appalachian Stream Invertebrates and Habitats	10.1007/s00267-014-0429-1	yes	random effect site nested under river river/site	Table	Gangloff et al. (2014)	USA	30	EPT%	Fraction sensitive	Invertebrates	r	Beta	logit				b0	-1.67953	1.04764	1	1
Shift in the microbial community composition of surface water and sediment along an urban river	10.1016/j.scitotenv.2018.01.203	yes		Table	Wang et al. (2018)	China	8	OTU richness	Taxon	Bacteria		NB	log	Oxygen	Oxygen-depletion	Oxygen mg/l	b1	0.61146	0.18143	8.44875	2.66269
Effects of Coal Mining, Forestry, and Road Construction on Southern Appalachian Stream Invertebrates and Habitats	10.1007/s00267-014-0429-1	yes	random effect site nested under river river/site	Table	Gangloff et al. (2014)	USA	30	EPT%	Fraction sensitive	Invertebrates	r	Beta	logit	Salinity	Salinity-increase	EC us/cm	b1	0.01054	0.12248	231.71	130.341
Anthropogenic Stressors in Upland Rivers: Aquatic Macrophyte Responses. A Case Study from Bulgaria	10.3390/plants10122708	no	random effect on site	Dataset	Gecheva et al. (2021)	Bulgaria	32	Number of taxa	Taxon	Macrophytes	r	ziNB	log	Salinity	Salinity-increase	EC us/cm	b1	-0.393798	0.308076	260.652	216.941
Anthropogenic Stressors in Upland Rivers: Aquatic Macrophyte Responses. A Case Study from Bulgaria	10.3390/plants10122708	no	random effect on site	Dataset	Gecheva et al. (2021)	Bulgaria	32	Number of taxa	Taxon	Macrophytes	r	ziNB	log	Thermal	Warming	Temperature degrees celcius	b1	0.42304	1.51196	18.3478	3.48525
Anthropogenic Stressors in Upland Rivers: Aquatic Macrophyte Responses. A Case Study from Bulgaria	10.3390/plants10122708	no	random effect on site	Dataset	Gecheva et al. (2021)	Bulgaria	32	Number of taxa	Taxon	Macrophytes	r	ziNB	log	Nutrient-N	N-increase	TN mg/l	b1	0.140147	0.291929	1.01594	1.23407
Anthropogenic Stressors in Upland Rivers: Aquatic Macrophyte Responses. A Case Study from Bulgaria	10.3390/plants10122708	no	random effect on site	Dataset	Gecheva et al. (2021)	Bulgaria	32	Number of taxa	Taxon	Macrophytes	r	ziNB	log	Nutrient-P	P-increase	TP mg/l	b1	0.002642	0.253493	0.098375	0.133769
Diversity and distribution patterns of benthic insects in streams of the Aurès arid region (NE Algeria)	10.2478/ohs-2019-0004	yes		Table	Ghougali et al. (2019)	Algeria	6	Number of genera	Taxon	Invertebrates		NB	log				b0	20.3056	8.91616	1	1
Diversity and distribution patterns of benthic insects in streams of the Aurès arid region (NE Algeria)	10.2478/ohs-2019-0004	yes		Table	Ghougali et al. (2019)	Algeria	6	EPT-genera%	Fraction sensitive	Invertebrates		Beta	logit				b0	-25.537	7.7806	1	1
Diversity and distribution patterns of benthic insects in streams of the Aurès arid region (NE Algeria)	10.2478/ohs-2019-0004	yes		Table	Ghougali et al. (2019)	Algeria	6	Number of genera	Taxon	Invertebrates		NB	log	Salinity	Salinity-increase	EC us/cm	b1	-2.82222	1.3444	653.556	95.7145
Diversity and distribution patterns of benthic insects in streams of the Aurès arid region (NE Algeria)	10.2478/ohs-2019-0004	yes		Table	Ghougali et al. (2019)	Algeria	6	Number of genera	Taxon	Invertebrates		NB	log	Nutrient-P	P-increase	PO4 mg/l	b1	-0.08415	0.15841	1.14389	2.58996
Diversity and distribution patterns of benthic insects in streams of the Aurès arid region (NE Algeria)	10.2478/ohs-2019-0004	yes		Table	Ghougali et al. (2019)	Algeria	6	Number of genera	Taxon	Invertebrates		NB	log	Nutrient-N	N-increase	NH4 mg/l	b1	-0.06555	0.1345	0.0907222	0.0762249
Diversity and distribution patterns of benthic insects in streams of the Aurès arid region (NE Algeria)	10.2478/ohs-2019-0004	yes		Table	Ghougali et al. (2019)	Algeria	6	EPT-genera%	Fraction sensitive	Invertebrates		Beta	logit	Salinity	Salinity-increase	EC us/cm	b1	4.1709	1.1567	653.556	95.7145
Diversity and distribution patterns of benthic insects in streams of the Aurès arid region (NE Algeria)	10.2478/ohs-2019-0004	yes		Table	Ghougali et al. (2019)	Algeria	6	EPT-genera%	Fraction sensitive	Invertebrates		Beta	logit	Nutrient-P	P-increase	PO4 mg/l	b1	0.4739	0.1869	1.14389	2.58996
Diversity and distribution patterns of benthic insects in streams of the Aurès arid region (NE Algeria)	10.2478/ohs-2019-0004	yes		Table	Ghougali et al. (2019)	Algeria	6	EPT-genera%	Fraction sensitive	Invertebrates		Beta	logit	Nutrient-N	N-increase	NH4 mg/l	b1	0.1523	0.1607	0.0907222	0.0762249
Historical legacies and contemporary processes shape beta diversity in Neotropical montane streams	10.1111/jbi.1398	no	random effect on ecoregion	Dataset	González-Trujillo et al. (2020)	Colombia	71	Diatom taxa	Taxon	Algae	r	NB	log				b0	3.18765	0.21029	1	1
Historical legacies and contemporary processes shape beta diversity in Neotropical montane streams	10.1111/jbi.1398	no	random effect on ecoregion	Dataset	González-Trujillo et al. (2020)	Colombia	71	Diatom taxa	Taxon	Algae	r	NB	log	Salinity	Salinity-increase	EC us/cm	b1	-0.05668	0.03181	61.6492	177.669
Historical legacies and contemporary processes shape beta diversity in Neotropical montane streams	10.1111/jbi.1398	no	random effect on ecoregion	Dataset	González-Trujillo et al. (2020)	Colombia	71	Diatom taxa	Taxon	Algae	r	NB	log	Thermal	Warming	Temperature degrees celcius	b1	-0.08437	0.0598	19.2832	6.86044
Historical legacies and contemporary processes shape beta diversity in Neotropical montane streams	10.1111/jbi.1398	no	random effect on ecoregion	Dataset	González-Trujillo et al. (2020)	Colombia	71	Diatom taxa	Taxon	Algae	r	NB	log	Flow	Flow-cessation	Discharge m3/s	b1	-0.01438	0.0313	7.83704	15.2664
Flow restoration and the impacts of multiple stressors on fish communities in regulated rivers	10.1111/1365-2664.13413	no		Dataset	Göthe et al. (2019)	Sweden	68	Number of Fish taxa	Taxon	Fish		ziNB	log				b0	0.97728	0.21652	1	1
Flow restoration and the impacts of multiple stressors on fish communities in regulated rivers	10.1111/1365-2664.13413	no		Dataset	Göthe et al. (2019)	Sweden	68	Evenness	Evenness	Fish		zoiBeta	logit				b0	0.33972	0.53188	1	1
Flow restoration and the impacts of multiple stressors on fish communities in regulated rivers	10.1111/1365-2664.13413	no		Dataset	Göthe et al. (2019)	Sweden	68	Number of Fish taxa	Taxon	Fish		ziNB	log	Flow	Flow-cessation	Discharge m3/s	b1	0.08684	0.06509	40.0087	60.1403
Flow restoration and the impacts of multiple stressors on fish communities in regulated rivers	10.1111/1365-2664.13413	no		Dataset	Göthe et al. (2019)	Sweden	68	Evenness	Evenness	Fish		zoiBeta	logit	Flow	Flow-cessation	Discharge m3/s	b1	-0.04322	0.16077	40.0087	60.1403
Factors Affecting Macroinvertebrate Richness and Diversity in Portuguese Streams: a Two-Scale Analysis	10.1002/iroh.200310705	yes	random effect on month	Table	Graça et al. (2004)	Portugal	22	Number of taxa	Taxon	Invertebrates	r	NB	log				b0	8.76371	1.35268	1	1
Shift in the microbial community composition of surface water and sediment along an urban river	10.1016/j.scitotenv.2018.01.203	yes		Table	Wang et al. (2018)	China	8	Evenness	Evenness	Bacteria		Beta	logit	Oxygen	Oxygen-depletion	Oxygen mg/l	b1	-2.8745	1.301	8.44875	2.66269
Factors Affecting Macroinvertebrate Richness and Diversity in Portuguese Streams: a Two-Scale Analysis	10.1002/iroh.200310705	yes	random effect on month	Table	Graça et al. (2004)	Portugal	22	Number of taxa	Taxon	Invertebrates	r	NB	log	Salinity	Salinity-increase	EC us/cm	b1	-0.14884	0.07372	171.048	291.385
Factors Affecting Macroinvertebrate Richness and Diversity in Portuguese Streams: a Two-Scale Analysis	10.1002/iroh.200310705	yes	random effect on month	Table	Graça et al. (2004)	Portugal	22	Number of taxa	Taxon	Invertebrates	r	NB	log	Flow	Flow-cessation	Flow velocity m/s	b1	0.08253	0.04688	13.3714	13.9681
Factors Affecting Macroinvertebrate Richness and Diversity in Portuguese Streams: a Two-Scale Analysis	10.1002/iroh.200310705	yes	random effect on month	Table	Graça et al. (2004)	Portugal	22	Number of taxa	Taxon	Invertebrates	r	NB	log	Thermal	Warming	Temperature degrees celcius	b1	-0.82123	0.26427	15.6143	6.00735
Factors Affecting Macroinvertebrate Richness and Diversity in Portuguese Streams: a Two-Scale Analysis	10.1002/iroh.200310705	yes	random effect on month	Table	Graça et al. (2004)	Portugal	22	Evenness	Evenness	Invertebrates	r	ziBeta	logit				b0	5.2092	4.1482	1	1
Chironomidae and Oligochaeta for water quality evaluation in an urban river in southeastern Brazil	10.1007/s10661-014-3965-5	yes		Table	Rosa et al. (2014)	Brazil	10	Richness	Taxon	Invertebrates		NB	log	Oxygen	Oxygen-depletion	Oxygen mg/l	b1	0.07499	0.19628	4.471	2.62708
Factors Affecting Macroinvertebrate Richness and Diversity in Portuguese Streams: a Two-Scale Analysis	10.1002/iroh.200310705	yes	random effect on month	Table	Graça et al. (2004)	Portugal	22	Evenness	Evenness	Invertebrates	r	ziBeta	logit	Salinity	Salinity-increase	EC us/cm	b1	-0.5461	0.2502	171.048	291.385
Factors Affecting Macroinvertebrate Richness and Diversity in Portuguese Streams: a Two-Scale Analysis	10.1002/iroh.200310705	yes	random effect on month	Table	Graça et al. (2004)	Portugal	22	Evenness	Evenness	Invertebrates	r	ziBeta	logit	Flow	Flow-cessation	Flow velocity m/s	b1	-0.1009	0.125	13.3714	13.9681
Factors Affecting Macroinvertebrate Richness and Diversity in Portuguese Streams: a Two-Scale Analysis	10.1002/iroh.200310705	yes	random effect on month	Table	Graça et al. (2004)	Portugal	22	Evenness	Evenness	Invertebrates	r	ziBeta	logit	Thermal	Warming	Temperature degrees celcius	b1	-0.6932	0.9143	15.6143	6.00735
The use of benthic invertebrate community and water quality analyses to assess ecological consequences of fish farm effluents in rivers	10.1016/j.ecolind.2012.04.019	yes	random effect on river [1-4] and location [up,mid,down]	Figure	Guilpart et al. (2012)	France	12	Number of taxa	Taxon	Invertebrates	r	NB	log				b0	3.52749	0.33471	1	1
The use of benthic invertebrate community and water quality analyses to assess ecological consequences of fish farm effluents in rivers	10.1016/j.ecolind.2012.04.019	yes	random effect on river [1-4] and location [up,mid,down]	Figure	Guilpart et al. (2012)	France	12	Abundance Fraction EPT-taxa	Fraction sensitive	Invertebrates	r	Beta	logit				b0	-0.4294	0.5952	1	1
The use of benthic invertebrate community and water quality analyses to assess ecological consequences of fish farm effluents in rivers	10.1016/j.ecolind.2012.04.019	yes	random effect on river [1-4] and location [up,mid,down]	Figure	Guilpart et al. (2012)	France	12	Number of taxa	Taxon	Invertebrates	r	NB	log	Nutrient-N	N-increase	TN mg/l	b1	0.02125	0.09307	4.5225	4.43782
The use of benthic invertebrate community and water quality analyses to assess ecological consequences of fish farm effluents in rivers	10.1016/j.ecolind.2012.04.019	yes	random effect on river [1-4] and location [up,mid,down]	Figure	Guilpart et al. (2012)	France	12	Number of taxa	Taxon	Invertebrates	r	NB	log	Nutrient-P	P-increase	TP mg/l	b1	0.08445	0.12066	0.185	0.176507
The use of benthic invertebrate community and water quality analyses to assess ecological consequences of fish farm effluents in rivers	10.1016/j.ecolind.2012.04.019	yes	random effect on river [1-4] and location [up,mid,down]	Figure	Guilpart et al. (2012)	France	12	Evenness (shannon/max)	Max evenness	Invertebrates	r	ziBeta	logit	Nutrient-N	N-increase	TN mg/l	b1	0.4427	0.1718	4.5225	4.43782
The use of benthic invertebrate community and water quality analyses to assess ecological consequences of fish farm effluents in rivers	10.1016/j.ecolind.2012.04.019	yes	random effect on river [1-4] and location [up,mid,down]	Figure	Guilpart et al. (2012)	France	12	Evenness (shannon/max)	Max evenness	Invertebrates	r	ziBeta	logit	Nutrient-P	P-increase	TP mg/l	b1	-0.7725	0.2357	0.185	0.176507
Ecological River Health Assessments Using Chemical Parameter Model and the Index of Biological Integrity Model	10.3390/w11081729	yes		Table	HaRa et al. (2019)	South Korea	19	Total Number of Native Fish Species	Taxon	Fish		NB	log				b0	2.762	2.4638	1	1
Ecological River Health Assessments Using Chemical Parameter Model and the Index of Biological Integrity Model	10.3390/w11081729	yes		Table	HaRa et al. (2019)	South Korea	19	Total Number of Native Fish Species	Taxon	Fish		NB	log	Salinity	Salinity-increase	EC us/cm	b1	-0.4591	0.304	181.316	64.8512
Ecological River Health Assessments Using Chemical Parameter Model and the Index of Biological Integrity Model	10.3390/w11081729	yes		Table	HaRa et al. (2019)	South Korea	19	Total Number of Native Fish Species	Taxon	Fish		NB	log	Nutrient-N	N-increase	TN mg/l	b1	-0.6515	0.442	2.87161	1.45873
Ecological River Health Assessments Using Chemical Parameter Model and the Index of Biological Integrity Model	10.3390/w11081729	yes		Table	HaRa et al. (2019)	South Korea	19	Total Number of Native Fish Species	Taxon	Fish		NB	log	Nutrient-P	P-increase	TP mg/l	b1	0.3864	0.2019	81.3158	52.0462
Chironomidae and Oligochaeta for water quality evaluation in an urban river in southeastern Brazil	10.1007/s10661-014-3965-5	yes		Table	Rosa et al. (2014)	Brazil	10	Evenness	Evenness	Invertebrates		Beta	logit	Oxygen	Oxygen-depletion	Oxygen mg/l	b1	-0.1508	0.3225	4.471	2.62708
Elements of metacommunity structure of diatoms and macroinvertebrates within stream networks differing in environmental heterogeneity	10.1111/jbi.13859	no	random effect on the sites (ITR, MKR and QTR)	Dataset	He et al. (2020)	China	96	Invertebrate taxa	Taxon	Invertebrates	r	NB	log				b0	0.62984	1.27751	1	1
Elements of metacommunity structure of diatoms and macroinvertebrates within stream networks differing in environmental heterogeneity	10.1111/jbi.13859	no	random effect on the sites (ITR, MKR and QTR)	Dataset	He et al. (2020)	China	99	Diatom taxa	Taxon	Algae	r	NB	log				b0	6.91768	0.8787	1	1
Elements of metacommunity structure of diatoms and macroinvertebrates within stream networks differing in environmental heterogeneity	10.1111/jbi.13859	no	random effect on the sites (ITR, MKR and QTR)	Dataset	He et al. (2020)	China	96	Invertebrate taxa	Taxon	Invertebrates	r	NB	log	Thermal	Warming	Temperature degrees celcius	b1	-0.16376	0.20896	16.65	4.1708
Elements of metacommunity structure of diatoms and macroinvertebrates within stream networks differing in environmental heterogeneity	10.1111/jbi.13859	no	random effect on the sites (ITR, MKR and QTR)	Dataset	He et al. (2020)	China	96	Invertebrate taxa	Taxon	Invertebrates	r	NB	log	Nutrient-N	N-increase	TN mg/l	b1	-0.13299	0.05373	1.30693	1.36017
Elements of metacommunity structure of diatoms and macroinvertebrates within stream networks differing in environmental heterogeneity	10.1111/jbi.13859	no	random effect on the sites (ITR, MKR and QTR)	Dataset	He et al. (2020)	China	96	Invertebrate taxa	Taxon	Invertebrates	r	NB	log	Nutrient-P	P-increase	TP mg/l	b1	0.08189	0.03655	0.034535	0.0382876
Contrasting effects of agriculture and urban land use on macroinvertebrate secondary production in Neotropical streams	10.1016/j.ecolind.2024.112039	no	random nested effect stream/site/campain (dataset from Mario)	Dataset	Gücker et al. (2024)	Brazil	120	Species richness	Taxon	Invertebrates	r	NB	log	Sediment	Sediment-enrichment	silt%	b1	-0.01408	0.07266	0.562712	0.409798
Comparative study of diatoms and macroinvertebrates as indicators of severe water pollution: Case study of the Kebena and Akaki rivers in Addis Ababa, Ethiopia	10.1016/j.ecolind.2008.05.001	yes	random effect on river arm	Table	Beyene et al. (2009)	Ethiopia	16	Richness (diatoms)	Taxon	Algae	r	NB	log	Oxygen	Oxygen-depletion	Oxygen mg/l	b1	0.0301	0.08417	3.61875	2.51932
Elements of metacommunity structure of diatoms and macroinvertebrates within stream networks differing in environmental heterogeneity	10.1111/jbi.13859	no	random effect on the sites (ITR, MKR and QTR)	Dataset	He et al. (2020)	China	99	Diatom taxa	Taxon	Algae	r	NB	log	Thermal	Warming	Temperature degrees celcius	b1	-0.13211	0.16169	16.7273	4.22127
Elements of metacommunity structure of diatoms and macroinvertebrates within stream networks differing in environmental heterogeneity	10.1111/jbi.13859	no	random effect on the sites (ITR, MKR and QTR)	Dataset	He et al. (2020)	China	99	Diatom taxa	Taxon	Algae	r	NB	log	Nutrient-N	N-increase	TN mg/l	b1	-0.31833	0.04246	1.34118	1.35664
Contrasting effects of agriculture and urban land use on macroinvertebrate secondary production in Neotropical streams	10.1016/j.ecolind.2024.112039	no	random nested effect stream/site/campain (dataset from Mario) removed EC covergence issues	Dataset	Gücker et al. (2024)	Brazil	120	Evenness	Evenness	Invertebrates	r	ziBeta	logit	Sediment	Sediment-enrichment	silt%	b1	0.00254	0.05528	0.562712	0.409798
Elements of metacommunity structure of diatoms and macroinvertebrates within stream networks differing in environmental heterogeneity	10.1111/jbi.13859	no	random effect on the sites (ITR, MKR and QTR)	Dataset	He et al. (2020)	China	99	Diatom taxa	Taxon	Algae	r	NB	log	Nutrient-P	P-increase	TP mg/l	b1	0.03199	0.02598	0.0344605	0.0377107
Comparative study of diatoms and macroinvertebrates as indicators of severe water pollution: Case study of the Kebena and Akaki rivers in Addis Ababa, Ethiopia	10.1016/j.ecolind.2008.05.001	yes	random effect on river arm	Table	Beyene et al. (2009)	Ethiopia	16	Evenness	Evenness	Algae	r	Beta	logit	Oxygen	Oxygen-depletion	Oxygen mg/l	b1	-0.1061	0.12366	3.61875	2.51932
Use of leaf litter breakdown and macroinvertebrates to evaluate gradient of recovery in an acid mine impacted stream remediated with an active alkaline doser	10.1007/s10661-014-3684-y	yes		Figure	Johnson et al. (2014)	USA	7	EPT%	Fraction sensitive	Invertebrates		Beta	logit				b0	17.158	7.291	1	1
Use of leaf litter breakdown and macroinvertebrates to evaluate gradient of recovery in an acid mine impacted stream remediated with an active alkaline doser	10.1007/s10661-014-3684-y	yes		Figure	Johnson et al. (2014)	USA	7	EPT%	Fraction sensitive	Invertebrates		Beta	logit	Salinity	Salinity-increase	EC us/cm	b1	-3.094	1.148	710.286	211.006
Distribution and abundance of freshwater fish in New Zealand rivers	10.1080/00288330.1996.9516712	no		Figure	Jowett et al. (1996)	New Zealand	38	Number of Fish taxa	Taxon	Fish		NB	log				b0	1.58899	0.18813	1	1
Distribution and abundance of freshwater fish in New Zealand rivers	10.1080/00288330.1996.9516712	no		Figure	Jowett et al. (1996)	New Zealand	38	Number of Fish taxa	Taxon	Fish		NB	log	Flow	Flow-cessation	Discharge m3/s	b1	0.01803	0.07569	2.28123	0.964879
Reach hydromorphology: a crucial environmental variable for the occurrence of riverine macrophytes	10.1007/s10750-022-04983-w	no		Dataset	Kaijser et al (2022)	Germany	1086	Species richness	Taxon	Macrophytes		ziNB	log	Nutrient-P	P-increase	PO4 mg/l	b1	0.01965	0.02756	0.37071	0.461369
Salinity tolerance of aquatic plants indicated by monitoring data from the Netherlands	10.1016/j.aquabot.2019.103129	no	accounting for month and year and random effect on the locations	Dataset	Kaijser et al. (2019)	Netherlands	1538	Number of taxa	Taxon	Macrophytes	r	ziNB	log				b0	2.1371	0.057598	1	1
Salinity tolerance of aquatic plants indicated by monitoring data from the Netherlands	10.1016/j.aquabot.2019.103129	no	accounting for month and year and random effect on the locations	Dataset	Kaijser et al. (2019)	Netherlands	1538	Number of taxa	Taxon	Macrophytes	r	ziNB	log	Salinity	Salinity-increase	EC us/cm	b1	-0.147912	0.009463	4071.94	5632.51
Environmental ranges discriminating between macrophytes groups in European rivers	10.1371/journal.pone.0269744	no		Dataset	Kaijser et al. (2022)	Ireland, UK, Belgium, Netherlands, Germany, Poland, France, Luxembourg, Austria, Denmark, Italy, Sweden, Estonia, Latvia, Lithuania, Czechia, Croatia, Slovakia, Bulgaria, Hungary, Slovenia, Romania	515	Number of taxa	Taxon	Macrophytes		ziNB	log				b0	1.3039	0.13796	1	1
Environmental ranges discriminating between macrophytes groups in European rivers	10.1371/journal.pone.0269744	no		Dataset	Kaijser et al. (2022)	Ireland, UK, Belgium, Netherlands, Germany, Poland, France, Luxembourg, Austria, Denmark, Italy, Sweden, Estonia, Latvia, Lithuania, Czechia, Croatia, Slovakia, Bulgaria, Hungary, Slovenia, Romania	515	Number of taxa	Taxon	Macrophytes		ziNB	log	Flow	Flow-cessation	Flow velocity	b1	0.10635	0.03982	0.468497	0.255051
Environmental ranges discriminating between macrophytes groups in European rivers	10.1371/journal.pone.0269744	no		Dataset	Kaijser et al. (2022)	Ireland, UK, Belgium, Netherlands, Germany, Poland, France, Luxembourg, Austria, Denmark, Italy, Sweden, Estonia, Latvia, Lithuania, Czechia, Croatia, Slovakia, Bulgaria, Hungary, Slovenia, Romania	515	Number of taxa	Taxon	Macrophytes		ziNB	log	Nutrient-P	P-increase	TP mg/l	b1	0.02664	0.03368	0.140505	0.201223
Environmental ranges discriminating between macrophytes groups in European rivers	10.1371/journal.pone.0269744	no		Dataset	Kaijser et al. (2022)	Ireland, UK, Belgium, Netherlands, Germany, Poland, France, Luxembourg, Austria, Denmark, Italy, Sweden, Estonia, Latvia, Lithuania, Czechia, Croatia, Slovakia, Bulgaria, Hungary, Slovenia, Romania	515	Number of taxa	Taxon	Macrophytes		ziNB	log	Nutrient-N	N-increase	NO3 mg/l	b1	-0.04133	0.01947	6.26859	7.45284
Reach hydromorphology: a crucial environmental variable for the occurrence of riverine macrophytes	10.1007/s10750-022-04983-w	no		Dataset	Kaijser et al. (2022)	Germany	1086	Species richness	Taxon	Macrophytes		ziNB	log	Nutrient-N	N-increase	NO3 mg/l	b1	-0.057078	0.022667	14.4588	13.1601
Reach hydromorphology: a crucial environmental variable for the occurrence of riverine macrophytes	10.1007/s10750-022-04983-w	no		Dataset	Kaijser et al. (2023)	Germany	1086	Species richness	Taxon	Macrophytes		ziNB	log				b0	0.14009	0.25259	1	1
Reach hydromorphology: a crucial environmental variable for the occurrence of riverine macrophytes	10.1007/s10750-022-04983-w	no		Dataset	Kaijser et al. (2023)	Germany	1086	Species richness	Taxon	Macrophytes		ziNB	log	Salinity	Salinity-increase	EC us/cm	b1	0.195659	0.036854	616.055	558.63
Experimental Determination of Benthic Macroinvertebrate Metric Sensitivity to Fine Sediment in Appalachian Streams	no doi 1	no	N=50; but not all points are vissible so not all 50 are obtained	Figure	Kaller et al. (2001)	USA	29	EPT genera	Sensitive taxon	Invertebrates		NB	log				b0	1.27932	0.16723	1	1
Contrasting effects of agriculture and urban land use on macroinvertebrate secondary production in Neotropical streams	10.1016/j.ecolind.2024.112039	no	random nested effect stream/site/campain (dataset from Mario) removed EC covergence issues	Dataset	Gücker et al. (2024)	Brazil	120	moss+macrophyte cover%	Cover	Macrophytes	r	ziBeta	logit	Sediment	Sediment-enrichment	silt%	b1	0.133941	0.300584	0.562712	0.409798
Evidence of a threshold level of fine sediment accumulation for altering benthic macroinvertebrate communities	10.1023/B:HYDR.0000025059.82197.35	no	It is not from the figure but data from Tab 3 and 4 combined where EPT genera were rounded down and random effects were included	Figure	Kaller et al. (2004)	USA	81	EPT genera	Sensitive taxon	Invertebrates	r	NB	log				b0	0.8488	0.4151	1	1
Assessing the influence of multiple stressors on stream diatom metrics in the upper Midwest, USA	10.1016/j.ecolind.2017.09.005	no		Dataset	Munn et al.(2018)	USA	96	Sensitive diatom taxa	Fraction sensitive	Algae		Beta	logit				b0	-0.8058	0.1959	1	1
Impacts of point-source Net Alkaline Mine Drainage (NAMD) on stream macroinvertebrate communities	10.1016/j.jenvman.2019.109484	yes	random effect on impacted and unimpacted	Figure	Kimmel et al. (2019)	USA	19	Taxon richness (Familly???)	Taxon	Invertebrates	r	ziNB	log				b0	4.2557	0.8354	1	1
Impacts of point-source Net Alkaline Mine Drainage (NAMD) on stream macroinvertebrate communities	10.1016/j.jenvman.2019.109484	yes	random effect on impacted and unimpacted	Figure	Kimmel et al. (2019)	USA	19	Taxon richness (Familly???)	Taxon	Invertebrates	r	ziNB	log	Salinity	Salinity-increase	EC us/cm	b1	-0.4479	0.1332	915.193	530.529
Effects of a natural precipitation gradient on fish and macroinvertebrate assemblages in coastal streams	10.7717/peerj.12137	no		Dataset	Kinard et al. (2021)	USA	10	Number of Fish taxa	Taxon	Fish		NB	log				b0	1.97644	4.83583	1	1
Effects of a natural precipitation gradient on fish and macroinvertebrate assemblages in coastal streams	10.7717/peerj.12137	no		Dataset	Kinard et al. (2021)	USA	10	Number of invertebrate taxa	Sensitive abundance	Invertebrates		NB	log				b0	1.97644	4.83583	1	1
Comparative study of diatoms and macroinvertebrates as indicators of severe water pollution: Case study of the Kebena and Akaki rivers in Addis Ababa, Ethiopia	10.1016/j.ecolind.2008.05.001	yes	random effect on river arm	Table	Beyene et al. (2009)	Ethiopia	15	Richness	Taxon	Invertebrates	r	NB	log	Oxygen	Oxygen-depletion	Oxygen mg/l	b1	-0.25729	0.23065	3.85333	2.42011
Effects of a natural precipitation gradient on fish and macroinvertebrate assemblages in coastal streams	10.7717/peerj.12137	no		Dataset	Kinard et al. (2021)	USA	10	Number of Fish taxa	Taxon	Fish		NB	log	Nutrient-N	N-increase	NO3 mg/l	b1	-0.01516	0.16537	0.5987	0.981836
Effects of a natural precipitation gradient on fish and macroinvertebrate assemblages in coastal streams	10.7717/peerj.12137	no		Dataset	Kinard et al. (2021)	USA	10	Number of Fish taxa	Taxon	Fish		NB	log	Salinity	Salinity-increase	EC us/cm	b1	-0.25556	0.23833	1581.11	2604.19
Effects of a natural precipitation gradient on fish and macroinvertebrate assemblages in coastal streams	10.7717/peerj.12137	no		Dataset	Kinard et al. (2021)	USA	10	Number of Fish taxa	Taxon	Fish		NB	log	Thermal	Warming	Temperature degrees celcius	b1	0.46168	1.4958	20.6425	3.03844
Effects of a natural precipitation gradient on fish and macroinvertebrate assemblages in coastal streams	10.7717/peerj.12137	no		Dataset	Kinard et al. (2021)	USA	10	Number of Fish taxa	Taxon	Fish		NB	log	Nutrient-P	P-increase	PO4 mg/l	b1	0.10608	0.25548	1.2088	1.63766
Effects of a natural precipitation gradient on fish and macroinvertebrate assemblages in coastal streams	10.7717/peerj.12137	no		Dataset	Kinard et al. (2021)	USA	10	Number of invertebrate taxa	Sensitive abundance	Invertebrates		NB	log	Salinity	Salinity-increase	EC us/cm	b1	-0.25556	0.23833	1581.11	2604.19
Effects of a natural precipitation gradient on fish and macroinvertebrate assemblages in coastal streams	10.7717/peerj.12137	no		Dataset	Kinard et al. (2021)	USA	10	Number of invertebrate taxa	Sensitive abundance	Invertebrates		NB	log	Thermal	Warming	Temperature degrees celcius	b1	0.46168	1.4958	20.6425	3.03844
Effects of a natural precipitation gradient on fish and macroinvertebrate assemblages in coastal streams	10.7717/peerj.12137	no		Dataset	Kinard et al. (2021)	USA	10	Number of invertebrate taxa	Sensitive abundance	Invertebrates		NB	log	Nutrient-N	N-increase	NO3 mg/l	b1	-0.01516	0.16537	0.5987	0.981836
Comparative study of diatoms and macroinvertebrates as indicators of severe water pollution: Case study of the Kebena and Akaki rivers in Addis Ababa, Ethiopia	10.1016/j.ecolind.2008.05.001	yes	random effect on river arm	Table	Beyene et al. (2009)	Ethiopia	15	Evenness	Evenness	Invertebrates	r	ziBeta	logit	Oxygen	Oxygen-depletion	Oxygen mg/l	b1	-0.2567	0.3325	3.85333	2.42011
Effects of a natural precipitation gradient on fish and macroinvertebrate assemblages in coastal streams	10.7717/peerj.12137	no		Dataset	Kinard et al. (2021)	USA	10	Number of invertebrate taxa	Sensitive abundance	Invertebrates		NB	log	Nutrient-P	P-increase	PO4 mg/l	b1	0.10608	0.25548	1.2088	1.63766
Scale-dependent effects of fine sediments on temperate headwater invertebrates	10.1111/j.1365-2427.2008.02093.x	no		Dataset	Larsen et al. (2009)	UK	51	EPT taxa/surber	Sensitive taxon	Invertebrates		NB	log				b0	2.05381	0.12813	1	1
Scale-dependent effects of fine sediments on temperate headwater invertebrates	10.1111/j.1365-2427.2008.02093.x	no		Dataset	Larsen et al. (2009)	UK	51	Taxa/surber	Taxon	Invertebrates		NB	log				b0	2.83927	0.09266	1	1
A mechanistic understanding of ecological responses to land-use change in headwater streams	10.1002/ecs2.2907	no		Dataset	Walker et al. (2019)	USA	40	Proportion of EPT abundance (%)	Fraction sensitive	Invertebrates		Beta	logit	Sediment	Sediment-enrichment	1-(coarse/100)	b1	-1.8753	0.7412	0.540458	0.254275
A mechanistic understanding of ecological responses to land-use change in headwater streams	10.1002/ecs2.2907	no		Dataset	Walker et al. (2019)	USA	40	Number of invertebrate taxa	Sensitive abundance	Invertebrates		NB	log	Sediment	Sediment-enrichment	1-(coarse/100)	b1	0.3515	0.2095	0.540458	0.254275
EXPERIMENTAL EFFECTS OF SEDIMENT DEPOSITION ON THE STRUCTURE AND FUNCTION OF MACROINVERTEBRATE ASSEMBLAGES IN TEMPERATE STREAMS	10.1002/rra.1361	yes		Figure	Larsen et al. (2011)	UK	59	Number of taxa	Taxon	Invertebrates		NB	log				b0	1.49006	0.16015	1	1
Fish and environmental variable data in mountain streams of the Ren River	10.1002/ece3.7917	no	random effect on 1|site/season	Dataset	liu et al. (2022)	China	36	Number of Fish taxa	Taxon	Fish	r	NB	log				b0	-2.30776	4.06606	1	1
Fish and environmental variable data in mountain streams of the Ren River	10.1002/ece3.7917	no	random effect on 1|site/season	Dataset	liu et al. (2022)	China	36	Evenness	Evenness	Fish	r	ziBeta	logit				b0	-3.9679	8.0007	1	1
Fish and environmental variable data in mountain streams of the Ren River	10.1002/ece3.7917	no	random effect on 1|site/season	Dataset	liu et al. (2022)	China	36	Number of Fish taxa	Taxon	Fish	r	NB	log	Salinity	Salinity-increase	EC us/cm	b1	0.126528	0.410699	257.222	91.3358
Factors Affecting Macroinvertebrate Richness and Diversity in Portuguese Streams: a Two-Scale Analysis	10.1002/iroh.200310705	yes	random effect on month	Table	Graça et al. (2004)	Portugal	22	Number of taxa	Taxon	Invertebrates	r	NB	log	Oxygen	Oxygen-depletion	Oxygen mg/l	b1	-0.82328	0.35895	11.4524	2.3832
Fish and environmental variable data in mountain streams of the Ren River	10.1002/ece3.7917	no	random effect on 1|site/season	Dataset	liu et al. (2022)	China	36	Number of Fish taxa	Taxon	Fish	r	NB	log	Flow	Flow-cessation	Flow velocity m/s	b1	0.089581	0.317778	0.639324	0.258159
Ecological Risk Assessment for Residual Coal Fly Ash at Watts Bar Reservoir, Tennessee: Limited Alteration of Riverine‐Reservoir Benthic Invertebrate Community Following Dredging of Ash‐Contaminated Sediment	10.1002/ieam.1577	yes	random effect on the river	Table	Buys et al. (2014)	USA	16	Nr of taxa	Taxon	Invertebrates	r	NB	log	Sediment	Sediment-enrichment	Fines%	b1	0.1599	0.09925	0.491875	0.196408
Fish and environmental variable data in mountain streams of the Ren River	10.1002/ece3.7917	no	random effect on 1|site/season	Dataset	liu et al. (2022)	China	36	Number of Fish taxa	Taxon	Fish	r	NB	log	Thermal	Warming	Temperature degrees celcius	b1	0.38605	0.453366	17.7167	5.98405
Fish and environmental variable data in mountain streams of the Ren River	10.1002/ece3.7917	no	random effect on 1|site/season	Dataset	liu et al. (2022)	China	36	Evenness	Evenness	Fish	r	ziBeta	logit	Salinity	Salinity-increase	EC us/cm	b1	0.4842	1.0327	257.222	91.3358
Factors Affecting Macroinvertebrate Richness and Diversity in Portuguese Streams: a Two-Scale Analysis	10.1002/iroh.200310705	yes	random effect on month	Table	Graça et al. (2004)	Portugal	22	Evenness	Evenness	Invertebrates	r	ziBeta	logit	Oxygen	Oxygen-depletion	Oxygen mg/l	b1	-0.1009	1.0538	11.4524	2.3832
Fish and environmental variable data in mountain streams of the Ren River	10.1002/ece3.7917	no	random effect on 1|site/season	Dataset	liu et al. (2022)	China	36	Evenness	Evenness	Fish	r	ziBeta	logit	Flow	Flow-cessation	Flow velocity m/s	b1	-0.4206	0.7941	0.639324	0.258159
Ecological Risk Assessment for Residual Coal Fly Ash at Watts Bar Reservoir, Tennessee: Limited Alteration of Riverine‐Reservoir Benthic Invertebrate Community Following Dredging of Ash‐Contaminated Sediment	10.1002/ieam.1577	yes	random effect on the river	Table	Buys et al. (2014)	USA	16	Evenness (shannon/max)	Max evenness	Invertebrates	r	ziBeta	logit	Sediment	Sediment-enrichment	Fines%	b1	0.1763	0.1255	0.491875	0.196408
Fish and environmental variable data in mountain streams of the Ren River	10.1002/ece3.7917	no	random effect on 1|site/season	Dataset	liu et al. (2022)	China	36	Evenness	Evenness	Fish	r	ziBeta	logit	Thermal	Warming	Temperature degrees celcius	b1	0.277	0.7388	17.7167	5.98405
Differential associations of five riverine organism groups with multiple stressors	10.1016/j.scitotenv.2024.173105	no	random effect of (1|river/year)	Dataset	Kaijser et al. (2024)	Germany	76	Species richness	Taxon	Invertebrates	r	NB	log	Sediment	Sediment-enrichment	Fine sediment fraction	b1	-0.004124	0.087288	0.489693	0.216074
Effects of Local Environmental and Landscape Variables on the Taxonomic and Trophic Composition of Aquatic Insects in a Rare Forest Formation of the Brazilian Amazon	10.1007/s13744-020-00814-6	yes		Table	Luiza-Andrade et al. (2020)	Brazil	16	Abundance EPT order	Sensitive abundance	Invertebrates		NB	log				b0	-1.89506	12.1426	1	1
Stream fish assemblage and habitat structure in a tropical African river basin (Nyagui River, Zimbabwe)	10.1111/j.1365-2028.2007.00843.x	yes		Table	Kadye et al. (2007)	Zimbabwe	14	Cover%	Cover	Macrophytes		Beta	logit	Oxygen	Oxygen-depletion	Oxygen mg/l	b1	1.4272	2.3125	1.4272	2.3125
Effects of Local Environmental and Landscape Variables on the Taxonomic and Trophic Composition of Aquatic Insects in a Rare Forest Formation of the Brazilian Amazon	10.1007/s13744-020-00814-6	yes		Table	Luiza-Andrade et al. (2020)	Brazil	16	Abundance EPT order	Sensitive abundance	Invertebrates		NB	log	Thermal	Warming	Temperature degrees celcius	b1	2.62569	3.96456	22.3	1.49533
Effects of Local Environmental and Landscape Variables on the Taxonomic and Trophic Composition of Aquatic Insects in a Rare Forest Formation of the Brazilian Amazon	10.1007/s13744-020-00814-6	yes		Table	Luiza-Andrade et al. (2020)	Brazil	16	Abundance EPT order	Sensitive abundance	Invertebrates		NB	log	Flow	Flow-cessation	Flow velocity m/s	b1	0.40514	0.68839	0.407125	0.143396
Case 37 Perceived multiple stressor effects depend on sample size and stressor gradient length	10.1016/j.watres.2022.119260	no	random effect used as given in Mack et al. (2022) but data from Lange et al. (2014)	Dataset	Mack et al. (2022)	New Zealand	43	Invertebrate richness	Taxon	Invertebrates	r	NB	log				b0	2.50805	0.1925	1	1
Case 37 Perceived multiple stressor effects depend on sample size and stressor gradient length	10.1016/j.watres.2022.119260	no	random effect used as given in Mack et al. (2022) but data from Lange et al. (2014)	Dataset	Mack et al. (2022)	New Zealand	43	Invertebrate richness	Taxon	Invertebrates	r	NB	log	Nutrient-N	N-increase	NO2+NO3 mg/l	b1	-0.04405	0.03512	0.018186	0.0428981
Case 48/49 Perceived multiple stressor effects depend on sample size and stressor gradient length	10.1016/j.watres.2022.119260	no	random effect used as given in Mack et al. (2022) but data from Stefanidis et al. (2016)	Dataset	Mack et al. (2022)	Greece	85	Number of Ephemeroptera, Plecoptera, Trichoptera taxa (EPT)	Sensitive taxon	Invertebrates	r	NB	log				b0	3.83239	1.09214	1	1
Case 48/49 Perceived multiple stressor effects depend on sample size and stressor gradient length	10.1016/j.watres.2022.119260	no	random effect used as given in Mack et al. (2022) but data from Stefanidis et al. (2016)	Dataset	Mack et al. (2022)	Greece	85	Number of Ephemeroptera, Plecoptera, Trichoptera taxa (EPT)	Sensitive taxon	Invertebrates	r	NB	log	Nutrient-N	N-increase	NO3 mg/l	b1	-0.1447	0.03006	2.15604	2.79769
Case 48/49 Perceived multiple stressor effects depend on sample size and stressor gradient length	10.1016/j.watres.2022.119260	no	random effect used as given in Mack et al. (2022) but data from Stefanidis et al. (2016)	Dataset	Mack et al. (2022)	Greece	85	Number of Ephemeroptera, Plecoptera, Trichoptera taxa (EPT)	Sensitive taxon	Invertebrates	r	NB	log	Flow	Flow-cessation	Mean annual river discharge	b1	0.05926	0.07167	3.50245	2.84076
Case 48/49 Perceived multiple stressor effects depend on sample size and stressor gradient length	10.1016/j.watres.2022.119260	no	random effect used as given in Mack et al. (2022) but data from Stefanidis et al. (2016)	Dataset	Mack et al. (2022)	Greece	85	Number of Ephemeroptera, Plecoptera, Trichoptera taxa (EPT)	Sensitive taxon	Invertebrates	r	NB	log	Thermal	Warming	Mean annnual water temperature	b1	-0.42613	0.39097	16.8224	3.13317
Case 53 Perceived multiple stressor effects depend on sample size and stressor gradient length	10.1016/j.watres.2022.119260	no	random effect used as given in Mack et al. (2022) but based on Ramezani et al. (2016)	Dataset	Mack et al. (2022)	New Zealand	36	Invertebrate richness	Taxon	Invertebrates	r	NB	log				b0	2.18605	0.21229	1	1
Case 53 Perceived multiple stressor effects depend on sample size and stressor gradient length	10.1016/j.watres.2022.119260	no	random effect used as given in Mack et al. (2022) but based on Ramezani et al. (2016)	Dataset	Mack et al. (2022)	New Zealand	36	Invertebrate richness	Taxon	Invertebrates	r	NB	log	Nutrient-P	P-increase	SRP mg/l	b1	-0.1915	0.06135	0.0480556	0.0453519
Case 63 Perceived multiple stressor effects depend on sample size and stressor gradient length	10.1016/j.watres.2022.119260	no	random effect used as given in Mack et al. (2022) but based on Matthaei et al. (2006)	Dataset	Mack et al. (2022)	New Zealand	48	Number of Ephemeroptera, Plecoptera, Trichoptera taxa (EPT)	Sensitive taxon	Invertebrates	r	NB	log				b0	-0.49107	0.3638	1	1
Case 63 Perceived multiple stressor effects depend on sample size and stressor gradient length	10.1016/j.watres.2022.119260	no	random effect used as given in Mack et al. (2022) but based on Matthaei et al. (2006)	Dataset	Mack et al. (2022)	New Zealand	48	Number of Ephemeroptera, Plecoptera, Trichoptera taxa (EPT)	Sensitive taxon	Invertebrates	r	NB	log	Nutrient-N	N-increase	NH4 mg/l	b1	-0.15671	0.06276	0.0439583	0.058804
Differential associations of five riverine organism groups with multiple stressors	10.1016/j.scitotenv.2024.173105	no	random effect of (1|river/year)	Dataset	Kaijser et al. (2024)	Germany	76	Evenness	Evenness	Invertebrates	r	Beta	logit	Sediment	Sediment-enrichment	Fine sediment fraction	b1	0.16821	0.18097	0.489693	0.216074
Case 87 Perceived multiple stressor effects depend on sample size and stressor gradient length	10.1016/j.watres.2022.119260	no	random effect used as given in Mack et al. (2022) no source given except christoph.matthaei@otago.ac.nz	Dataset	Mack et al. (2022)	New Zealand	43	Proportion of EPT-taxa (%)	Fraction sensitive	Invertebrates	r	ziBeta	logit				b0	-0.088	0.231	1	1
Case 87 Perceived multiple stressor effects depend on sample size and stressor gradient length	10.1016/j.watres.2022.119260	no	random effect used as given in Mack et al. (2022) no source given except christoph.matthaei@otago.ac.nz	Dataset	Mack et al. (2022)	New Zealand	43	Proportion of EPT-taxa (%)	Fraction sensitive	Invertebrates	r	ziBeta	logit	Nutrient-N	N-increase	Total Nitrogen mg/l	b1	-0.36569	0.10008	1.01126	1.06235
Differential associations of five riverine organism groups with multiple stressors	10.1016/j.scitotenv.2024.173105	no	random effect of (1|river/year)	Dataset	Kaijser et al. (2024)	Germany	71	Species richness	Taxon	Fish	r	NB	log	Sediment	Sediment-enrichment	Fine sediment fraction	b1	-0.136676	0.214453	0.48838	0.215636
Case 88 Perceived multiple stressor effects depend on sample size and stressor gradient length	10.1016/j.watres.2022.119260	no	random effect used as given in Mack et al. (2022) no source given except christoph.matthaei@otago.ac.nz	Dataset	Mack et al. (2022)	New Zealand	43	Number of Ephemeroptera, Plecoptera, Trichoptera taxa (EPT)	Sensitive taxon	Invertebrates	r	NB	log				b0	1.7366	0.09441	1	1
Case 88 Perceived multiple stressor effects depend on sample size and stressor gradient length	10.1016/j.watres.2022.119260	no	random effect used as given in Mack et al. (2022) no source given except christoph.matthaei@otago.ac.nz	Dataset	Mack et al. (2022)	New Zealand	43	Number of Ephemeroptera, Plecoptera, Trichoptera taxa (EPT)	Sensitive taxon	Invertebrates	r	NB	log	Nutrient-N	N-increase	TN mg/l	b1	-0.12626	0.04365	1.01126	1.06235
Differential associations of five riverine organism groups with multiple stressors	10.1016/j.scitotenv.2024.173105	no	random effect of (1|river/year)	Dataset	Kaijser et al. (2024)	Germany	71	Species richness	Taxon	Fish	r	NB	log	Sediment	Sediment-enrichment	Fine sediment fraction	b1	-0.29338	0.35497	0.48838	0.215636
Exploring functional flow heterogeneity in regulated flow regime: fish species turnover along hydraulic gradients in an artificial waterway network	10.1002/rra.4199	no	nesting site location under period period/site	Dataset	Mitsuru et al. (2023)	Japan	112	Number of Fish taxa	Taxon	Fish	r	ziNB	log				b0	1.80749	0.15234	1	1
Exploring functional flow heterogeneity in regulated flow regime: fish species turnover along hydraulic gradients in an artificial waterway network (nesting site location under period period/site)	10.1002/rra.4199	no	nesting site location under period period/site	Dataset	Mitsuru et al. (2023)	Japan	112	Number of Fish taxa	Taxon	Fish	r	ziNB	log	Flow	Flow-cessation	Discharge m3/s	b1	0.1079	0.04486	0.166516	0.211889
Exploring functional flow heterogeneity in regulated flow regime: fish species turnover along hydraulic gradients in an artificial waterway network (nesting site location under period period/site)	10.1002/rra.4199	no	nesting site location under period period/site	Dataset	Mitsuru et al. (2023)	Japan	112	Number of Fish taxa	Taxon	Fish	r	ziNB	log	Flow	Flow-cessation	Flow velocity m/s	b1	0.04108	0.03638	0.228026	0.193593
Assessing the influence of multiple stressors on stream diatom metrics in the upper Midwest, USA	10.1016/j.ecolind.2017.09.005	no		Dataset	Munn et al.(2018)	USA	96	Sensitive diatom taxa	Fraction sensitive	Algae		Beta	logit	Flow	Flow-cessation	Flow velocity m/s	b1	0.03924	0.04659	0.241573	0.293096
Assessing the influence of multiple stressors on stream diatom metrics in the upper Midwest, USA	10.1016/j.ecolind.2017.09.005	no		Dataset	Munn et al.(2018)	USA	96	Sensitive diatom taxa	Fraction sensitive	Algae		Beta	logit	Nutrient-N	N-increase	TN mg/l	b1	0.12432	0.07874	5.3225	6.0991
Assessing the influence of multiple stressors on stream diatom metrics in the upper Midwest, USA	10.1016/j.ecolind.2017.09.005	no		Dataset	Munn et al.(2018)	USA	96	Sensitive diatom taxa	Fraction sensitive	Algae		Beta	logit	Sediment	Sediment-enrichment	Fine sediment %	b1	-0.30089	0.11345	0.597292	0.316256
Differential associations of five riverine organism groups with multiple stressors	10.1016/j.scitotenv.2024.173105	no	random effect of (1|river/year)	Dataset	Kaijser et al. (2024)	Germany	76	OTU richness	Taxon	Bacteria	r	NB	log	Sediment	Sediment-enrichment	Fine sediment fraction	b1	0.14878	0.14405	0.487604	0.214636
Assessing the influence of multiple stressors on stream diatom metrics in the upper Midwest, USA	10.1016/j.ecolind.2017.09.005	no		Dataset	Munn et al.(2018)	USA	96	Sensitive diatom taxa	Fraction sensitive	Algae		Beta	logit	Thermal	Warming	Temperature degrees celcius	b1	-4.35435	0.88713	29.7812	3.29236
Assessing the influence of multiple stressors on stream diatom metrics in the upper Midwest, USA	10.1016/j.ecolind.2017.09.005	no		Dataset	Munn et al.(2018)	USA	96	Sensitive diatom taxa	Fraction sensitive	Algae		Beta	logit	Nutrient-P	P-increase	TP mg/l	b1	-0.31824	0.10723	0.165427	0.191342
Aquatic biota in hot water: thermal gradients in rheocrene hot spring discharges as analogues for the effects of climate warming	10.1051/kmae/2020042	no		Figure	Negus et al. (2020)	Australia	17	Number of invertebrate taxa	Sensitive abundance	Invertebrates		ziNB	log				b0	10.7272	2.2372	1	1
Aquatic biota in hot water: thermal gradients in rheocrene hot spring discharges as analogues for the effects of climate warming	10.1051/kmae/2020042	no		Figure	Negus et al. (2020)	Australia	12	Number of Diatom taxa	Taxon	Invertebrates		NB	log				b0	8.1442	1.2494	1	1
Aquatic biota in hot water: thermal gradients in rheocrene hot spring discharges as analogues for the effects of climate warming	10.1051/kmae/2020042	no		Figure	Negus et al. (2020)	Australia	17	Number of invertebrate taxa	Sensitive abundance	Invertebrates		ziNB	log	Thermal	Warming	Temperature degrees celcius	b1	-2.3182	0.6265	38.2801	7.39824
Aquatic biota in hot water: thermal gradients in rheocrene hot spring discharges as analogues for the effects of climate warming	10.1051/kmae/2020042	no		Figure	Negus et al. (2020)	Australia	12	Number of Diatom taxa	Taxon	Invertebrates		NB	log	Thermal	Warming	Temperature degrees celcius	b1	-1.5163	0.3453	41.0266	9.59969
Stream Communities Along a Catchment Land-Use Gradient: Subsidy-Stress Responses to Pastoral Development (Fig 3)	10.1007/s00267-005-0310-3	no		Figure	Niyogi (2007)	New Zealand	21	Number of invertebrate taxa	Sensitive abundance	Invertebrates		NB	log				b0	3.18301	0.08628	1	1
Stream Communities Along a Catchment Land-Use Gradient: Subsidy-Stress Responses to Pastoral Development (Fig 3)	10.1007/s00267-005-0310-3	no		Figure	Niyogi (2007)	New Zealand	19	EPT richness	Sensitive taxon	Invertebrates		NB	log				b0	2.50455	0.09388	1	1
The 1st step to healthy ecosystems: Application of a new integrated assessment framework informs stream management in the Tukituki catchment, New Zealand	10.1086/711710	yes		Table	Clapcott et al. (2020)	New Zealand	13	Abundance Fraction EPT-taxa	Fraction sensitive	Invertebrates		Beta	logit	Sediment	Sediment-enrichment	Fine sediment %	b1	-0.29659	0.09777	0.485385	0.368818
The 1st step to healthy ecosystems: Application of a new integrated assessment framework informs stream management in the Tukituki catchment, New Zealand	10.1086/711710	yes		Table	Clapcott et al. (2020)	New Zealand	13	macrophyte cover%	Cover	Macrophytes		ziBeta	logit	Sediment	Sediment-enrichment	Fine sediment %	b1	0.27418	0.30473	0.485385	0.368818
The biogeographical patterns of species richness and abundance distribution in stream diatoms are driven by climate and water chemistry	10.1086/699830	no	Fig 3	Dataset	Passy et al. (2018)	USA	1052	Diatom richness	Taxon	Algae		NB	log				b0	3.28253	0.127663	1	1
The biogeographical patterns of species richness and abundance distribution in stream diatoms are driven by climate and water chemistry	10.1086/699830	no		Dataset	Passy et al. (2018)	USA	1052	Diatom richness	Taxon	Algae		NB	log	Salinity	Salinity-increase	EC us/cm	b1	0.037179	0.018858	525.906	1075.29
The biogeographical patterns of species richness and abundance distribution in stream diatoms are driven by climate and water chemistry	10.1086/699830	no		Dataset	Passy et al. (2018)	USA	1052	Diatom richness	Taxon	Algae		NB	log	Thermal	Warming	Temperature degrees celcius	b1	0.007936	0.041502	10.0802	3.68896
The biogeographical patterns of species richness and abundance distribution in stream diatoms are driven by climate and water chemistry	10.1086/699830	no		Dataset	Passy et al. (2018)	USA	1052	Diatom richness	Taxon	Algae		NB	log	Nutrient-P	P-increase	Total phosphorus mg/l	b1	0.086584	0.012931	0.165841	0.344545
The biogeographical patterns of species richness and abundance distribution in stream diatoms are driven by climate and water chemistry	10.1086/699830	no		Dataset	Passy et al. (2018)	USA	1052	Diatom richness	Taxon	Algae		NB	log	Nutrient-N	N-increase	NO2+NO3 mg/l	b1	-0.03983	0.010297	1.26921	2.14491
Comparison of benthic macroinvertebrate assessment methods along a salinity gradient in headwater streams	10.1007/s10661-021-09556-3	no	(Fig3 b)	Figure	Pence et al. (2020)	USA	30	Number of EPT taxa	Sensitive taxon	Invertebrates		NB	log				b0	4.12557	0.27662	1	1
Comparison of benthic macroinvertebrate assessment methods along a salinity gradient in headwater streams (Fig3 b)	10.1007/s10661-021-09556-3	no	(Fig3 b)	Figure	Pence et al. (2020)	USA	30	Number of EPT taxa	Sensitive taxon	Invertebrates		NB	log	Salinity	Salinity-increase	EC us/cm	b1	-0.23186	0.04891	552.689	439.098
Influence of atypical pluviosity on phytoplankton assemblages in a stretch of a large sub-tropical river (Brazil)	10.2478/s11756-010-0126-3	yes	random effect with site nested below month = month/site	Figure	Perbiche-Neves et al. (2011)	Brazil	20	Species richness	Taxon	Algae	r	NB	log				b0	3.85341	2.90609	1	1
Influence of atypical pluviosity on phytoplankton assemblages in a stretch of a large sub-tropical river (Brazil) random effect with site nested below month = month/site	10.2478/s11756-010-0126-3	yes	random effect with site nested below month = month/site	Figure	Perbiche-Neves et al. (2011)	Brazil	20	Evenness	Evenness	Algae	r	Beta	logit				b0	6.77315	5.31318	1	1
Influence of atypical pluviosity on phytoplankton assemblages in a stretch of a large sub-tropical river (Brazil) random effect with site nested below month = month/site	10.2478/s11756-010-0126-3	yes	random effect with site nested below month = month/site	Figure	Perbiche-Neves et al. (2011)	Brazil	20	Species richness	Taxon	Algae	r	NB	log	Salinity	Salinity-increase	EC us/cm	b1	-0.35576	0.23078	58.8	14.6027
Influence of atypical pluviosity on phytoplankton assemblages in a stretch of a large sub-tropical river (Brazil) random effect with site nested below month = month/site	10.2478/s11756-010-0126-3	yes	random effect with site nested below month = month/site	Figure	Perbiche-Neves et al. (2011)	Brazil	20	Species richness	Taxon	Algae	r	NB	log	Thermal	Warming	Temperature degrees celcius	b1	0.85473	0.41301	22.0675	3.74484
Influence of atypical pluviosity on phytoplankton assemblages in a stretch of a large sub-tropical river (Brazil) random effect with site nested below month = month/site	10.2478/s11756-010-0126-3	yes	random effect with site nested below month = month/site	Figure	Perbiche-Neves et al. (2011)	Brazil	20	Species richness	Taxon	Algae	r	NB	log	Nutrient-N	N-increase	NO3 mg/l	b1	0.26305	0.24232	0.290709	0.0970962
Influence of atypical pluviosity on phytoplankton assemblages in a stretch of a large sub-tropical river (Brazil) random effect with site nested below month = month/site	10.2478/s11756-010-0126-3	yes	random effect with site nested below month = month/site	Figure	Perbiche-Neves et al. (2011)	Brazil	20	Species richness	Taxon	Algae	r	NB	log	Nutrient-P	P-increase	TP mg/l	b1	0.03285	0.03672	0.0144885	0.0200604
Alterations in microbial community during the remediation of a black-odorous stream by acclimated composite microorganisms	10.1016/j.jes.2021.12.034	yes	random effect on site 1|site	Table	Shi et al.(2022)	China	12	OTU richness	Taxon	Bacteria	r	NB	log	Oxygen	Oxygen-depletion	Oxygen mg/l	b1	-0.07885	0.078447	2.36667	2.3023
Influence of atypical pluviosity on phytoplankton assemblages in a stretch of a large sub-tropical river (Brazil) random effect with site nested below month = month/site	10.2478/s11756-010-0126-3	yes	random effect with site nested below month = month/site	Figure	Perbiche-Neves et al. (2011)	Brazil	20	Evenness	Evenness	Algae	r	Beta	logit	Salinity	Salinity-increase	EC us/cm	b1	0.37929	0.426	58.8	14.6027
Influence of atypical pluviosity on phytoplankton assemblages in a stretch of a large sub-tropical river (Brazil) random effect with site nested below month = month/site	10.2478/s11756-010-0126-3	yes	random effect with site nested below month = month/site	Figure	Perbiche-Neves et al. (2011)	Brazil	20	Evenness	Evenness	Algae	r	Beta	logit	Thermal	Warming	Temperature degrees celcius	b1	-1.67287	0.74196	22.0675	3.74484
Influence of atypical pluviosity on phytoplankton assemblages in a stretch of a large sub-tropical river (Brazil) random effect with site nested below month = month/site	10.2478/s11756-010-0126-3	yes	random effect with site nested below month = month/site	Figure	Perbiche-Neves et al. (2011)	Brazil	20	Evenness	Evenness	Algae	r	Beta	logit	Nutrient-N	N-increase	NO3 mg/l	b1	-0.25082	0.42972	0.290709	0.0970962
Influence of atypical pluviosity on phytoplankton assemblages in a stretch of a large sub-tropical river (Brazil) random effect with site nested below month = month/site	10.2478/s11756-010-0126-3	yes	random effect with site nested below month = month/site	Figure	Perbiche-Neves et al. (2011)	Brazil	20	Evenness	Evenness	Algae	r	Beta	logit	Nutrient-P	P-increase	TP mg/l	b1	-0.03225	0.07013	0.0144885	0.0200604
Alterations in microbial community during the remediation of a black-odorous stream by acclimated composite microorganisms	10.1016/j.jes.2021.12.034	yes	random effect on site 1|site	Table	Shi et al.(2022)	China	12	Evenness	Evenness	Bacteria	r	Beta	logit	Oxygen	Oxygen-depletion	Oxygen mg/l	b1	-0.001148	0.053191	2.36667	2.3023
Fish Distributions and Habitat Associations in Manistee River, Michigan, Tributaries: Implications for Arctic Grayling Restoration	10.1002/nafm.10049	yes	random effect on tributary	Table	Goble et al. (2018)	USA	22	Fish species	Taxon	Fish	r	NB	log	Sediment	Sediment-enrichment	1-course sediment%	b1	0.3795	0.2906	0.480455	0.235382
Patterns of Ephemeroptera taxa loss in Appalachian headwater streams (Kentucky, USA)	10.1007/s10750-009-0081-6	no		Figure	Pond (2009)	USA	81	Mayfly%	Fraction sensitive	Invertebrates	r	ziBeta	logit				b0	1.8327	0.6281	1	1
Patterns of Ephemeroptera taxa loss in Appalachian headwater streams (Kentucky, USA)	10.1007/s10750-009-0081-6	no		Figure	Pond (2009)	USA	81	Mayfly%	Fraction sensitive	Invertebrates	r	ziBeta	logit	Salinity	Salinity-increase	EC us/cm	b1	-0.6094	0.1099	387.093	539.726
Beta diversity response to stress severity and heterogeneity in sensitive versus tolerant stream diatoms	10.1111/ddi.12865	no		Dataset	Pound et al. (2018)	USA	181	Number of Diatom taxa	Taxon	Algae		NB	log				b0	3.75034	0.56017	1	1
Beta diversity response to stress severity and heterogeneity in sensitive versus tolerant stream diatoms	10.1111/ddi.12865	no		Dataset	Pound et al. (2018)	USA	181	Number of Diatom taxa	Taxon	Algae		NB	log	Salinity	Salinity-increase	EC us/cm	b1	0.112929	0.079808	249.619	165.761
Testing the Performance of Macroinvertebrate Metrics as Indicators of Changes in Biodiversity After Pasture Conversion in Patagonian Mountain Streams	10.1007/s11270-015-2633-x	yes		Table	Brand et al. (2015)	Chile	6	Species richness	Taxon	Invertebrates		NB	log	Oxygen	Oxygen-depletion	Oxygen mg/l	b1	-1.65482	1.07253	12.5967	2.19437
Beta diversity response to stress severity and heterogeneity in sensitive versus tolerant stream diatoms	10.1111/ddi.12865	no		Dataset	Pound et al. (2018)	USA	181	Number of Diatom taxa	Taxon	Algae		NB	log	Thermal	Warming	Temperature degrees celcius	b1	-0.508728	0.192498	16.2862	4.20375
Beta diversity response to stress severity and heterogeneity in sensitive versus tolerant stream diatoms	10.1111/ddi.12865	no		Dataset	Pound et al. (2018)	USA	181	Number of Diatom taxa	Taxon	Algae		NB	log	Nutrient-P	P-increase	TP mg/l	b1	-0.031727	0.033948	0.16895	0.261161
Beta diversity response to stress severity and heterogeneity in sensitive versus tolerant stream diatoms	10.1111/ddi.12865	no		Dataset	Pound et al. (2018)	USA	181	Number of Diatom taxa	Taxon	Algae		NB	log	Nutrient-N	N-increase	TN mg/l	b1	0.053225	0.062147	6.29564	4.23786
Beta diversity response to stress severity and heterogeneity in sensitive versus tolerant stream diatoms	10.1111/ddi.12865	no		Dataset	Pound et al. (2018)	USA	181	Number of Diatom taxa	Taxon	Algae		NB	log	Flow	Flow-cessation	Flow velocity m/s	b1	-0.018981	0.065579	0.470442	0.246691
Measurement of the Ecological Integrity of Cerrado Streams Using Biological Metrics and the Index of Habitat Integrity	doi:10.3390/insects8010010	yes		Table	Reis et al. (2017)	Brazil	9	Evenness	Evenness	Invertebrates		Beta	logit				b0	29.1879	13.829	1	1
Measurement of the Ecological Integrity of Cerrado Streams Using Biological Metrics and the Index of Habitat Integrity	doi:10.3390/insects8010010	yes		Table	Reis et al. (2017)	Brazil	9	Evenness	Evenness	Invertebrates		Beta	logit	Salinity	Salinity-increase	EC us/cm	b1	0.32858	0.24391	31.3333	26.4764
Measurement of the Ecological Integrity of Cerrado Streams Using Biological Metrics and the Index of Habitat Integrity	doi:10.3390/insects8010010	yes		Table	Reis et al. (2017)	Brazil	9	Evenness	Evenness	Invertebrates		Beta	logit	Thermal	Warming	Temperature degrees celcius	b1	-5.53714	2.71633	24.4111	2.63839
Anthropogenic disturbance of aquatic biodiversity and water quality of an urban river in Penang, Malaysia	10.1016/j.wse.2023.01.003	yes		Table	Feisal et al. (2023)	Malaysia	10	Phytoplankton richness	Taxon	Algae		NB	log	Oxygen	Oxygen-depletion	Oxygen mg/l	b1	-0.3621	0.4653	3.155	2.1445
Measurement of the Ecological Integrity of Cerrado Streams Using Biological Metrics and the Index of Habitat Integrity	doi:10.3390/insects8010010	yes		Table	Reis et al. (2017)	Brazil	9	Evenness	Evenness	Invertebrates		Beta	logit	Flow	Flow-cessation	Discharge m3/s	b1	0.01323	0.07408	0.0413333	0.0732329
Measurement of the Ecological Integrity of Cerrado Streams Using Biological Metrics and the Index of Habitat Integrity	doi:10.3390/insects8010010	yes		Table	Reis et al. (2017)	Brazil	9	Total richness	Taxon	Invertebrates		NB	log				b0	27.0139	15.6348	1	1
Measurement of the Ecological Integrity of Cerrado Streams Using Biological Metrics and the Index of Habitat Integrity	doi:10.3390/insects8010010	yes		Table	Reis et al. (2017)	Brazil	9	Total richness	Taxon	Invertebrates		NB	log	Salinity	Salinity-increase	EC us/cm	b1	0.11602	0.22987	31.3333	26.4764
Measurement of the Ecological Integrity of Cerrado Streams Using Biological Metrics and the Index of Habitat Integrity	doi:10.3390/insects8010010	yes		Table	Reis et al. (2017)	Brazil	9	Total richness	Taxon	Invertebrates		NB	log	Thermal	Warming	Temperature degrees celcius	b1	-3.9102	2.80405	24.4111	2.63839
Anthropogenic disturbance of aquatic biodiversity and water quality of an urban river in Penang, Malaysia	10.1016/j.wse.2023.01.003	yes		Table	Feisal et al. (2023)	Malaysia	10	Invertebrate richness	Taxon	Invertebrates		NB	log	Oxygen	Oxygen-depletion	Oxygen mg/l	b1	-0.2086	0.2716	3.155	2.1445
Measurement of the Ecological Integrity of Cerrado Streams Using Biological Metrics and the Index of Habitat Integrity	doi:10.3390/insects8010010	yes		Table	Reis et al. (2017)	Brazil	9	Total richness	Taxon	Invertebrates		NB	log	Flow	Flow-cessation	Discharge m3/s	b1	0.06287	0.06386	0.0413333	0.0732329
Measurement of the Ecological Integrity of Cerrado Streams Using Biological Metrics and the Index of Habitat Integrity	doi:10.3390/insects8010010	yes		Table	Reis et al. (2017)	Brazil	9	EPT%	Fraction sensitive	Invertebrates		Beta	logit				b0	-43.3544	11.955	1	1
Measurement of the Ecological Integrity of Cerrado Streams Using Biological Metrics and the Index of Habitat Integrity	doi:10.3390/insects8010010	yes		Table	Reis et al. (2017)	Brazil	9	EPT%	Fraction sensitive	Invertebrates		Beta	logit	Salinity	Salinity-increase	EC us/cm	b1	-0.7825	0.22899	31.3333	26.4764
Measurement of the Ecological Integrity of Cerrado Streams Using Biological Metrics and the Index of Habitat Integrity	doi:10.3390/insects8010010	yes		Table	Reis et al. (2017)	Brazil	9	EPT%	Fraction sensitive	Invertebrates		Beta	logit	Thermal	Warming	Temperature degrees celcius	b1	7.10598	2.37817	24.4111	2.63839
Anthropogenic disturbance of aquatic biodiversity and water quality of an urban river in Penang, Malaysia	10.1016/j.wse.2023.01.003	yes		Table	Feisal et al. (2023)	Malaysia	10	Fish richness	Taxon	Fish		NB	log	Oxygen	Oxygen-depletion	Oxygen mg/l	b1	0.2424	0.3633	3.155	2.1445
Measurement of the Ecological Integrity of Cerrado Streams Using Biological Metrics and the Index of Habitat Integrity	doi:10.3390/insects8010010	yes		Table	Reis et al. (2017)	Brazil	9	EPT%	Fraction sensitive	Invertebrates		Beta	logit	Flow	Flow-cessation	Discharge m3/s	b1	-0.08653	0.06103	0.0413333	0.0732329
Transition from pasture to native forest land‐use along stream continua: Effects on stream ecosystems and implications for restoration	10.1080/00288330.1999.9516878	yes	fig 3, tab 3, fig4, fig 7 with random effect on stream	Table	Scarsbrook et al. (1999)	New Zealand	9	Number of taxa	Taxon	Invertebrates	r	NB	log				b0	-0.3838	2.989	1	1
Transition from pasture to native forest land‐use along stream continua: Effects on stream ecosystems and implications for restoration	10.1080/00288330.1999.9516878	yes	fig 3, tab 3, fig4, fig 7 with random effect on stream	Table	Scarsbrook et al. (1999)	New Zealand	9	Number of taxa	Taxon	Invertebrates	r	NB	log	Salinity	Salinity-increase	EC us/cm	b1	0.6372	0.9603	134.288	70.049
Effects of anthropogenic salinisation on the ecological status of macroinvertebrate assemblages in the Werra River (Thuringia, Germany)	10.1007/s10750-012-1265-z	yes		Table	Arle et al. (2013)	Germany	8	Species richness	Taxon	Invertebrates		NB	log	Sediment	Sediment-enrichment	Fine sediment factor	b1	-0.5442	0.9461	0.47164	0.167056
Transition from pasture to native forest land‐use along stream continua: Effects on stream ecosystems and implications for restoration	10.1080/00288330.1999.9516878	yes	fig 3, tab 3, fig4, fig 7 with random effect on stream	Table	Scarsbrook et al. (1999)	New Zealand	9	Number of taxa	Taxon	Invertebrates	r	NB	log	Nutrient-P	P-increase	DRP mg/l	b1	-0.1317	0.3206	0.0326111	0.026208
Transition from pasture to native forest land‐use along stream continua: Effects on stream ecosystems and implications for restoration	10.1080/00288330.1999.9516878	yes	fig 3, tab 3, fig4, fig 7 with random effect on stream	Table	Scarsbrook et al. (1999)	New Zealand	9	Number of taxa	Taxon	Invertebrates	r	NB	log	Nutrient-N	N-increase	DIN mg/l	b1	0.1578	0.2313	1.16922	0.931867
Transition from pasture to native forest land‐use along stream continua: Effects on stream ecosystems and implications for restoration	10.1080/00288330.1999.9516878	yes	fig 3, tab 3, fig4, fig 7 with random effect on stream	Table	Scarsbrook et al. (1999)	New Zealand	9	Number of taxa	Taxon	Invertebrates	r	NB	log	Flow	Flow-cessation	Flow velocity m/s	b1	0.5224	0.3213	0.20435	0.0802185
Transition from pasture to native forest land‐use along stream continua: Effects on stream ecosystems and implications for restoration	10.1080/00288330.1999.9516878	yes	fig 3, tab 3, fig4, fig 7 with random effect on stream	Table	Scarsbrook et al. (1999)	New Zealand	9	%EPT	Fraction sensitive	Invertebrates	r	Beta	logit				b0	6.0672	7.03475	1	1
Transition from pasture to native forest land‐use along stream continua: Effects on stream ecosystems and implications for restoration	10.1080/00288330.1999.9516878	yes	fig 3, tab 3, fig4, fig 7 with random effect on stream	Table	Scarsbrook et al. (1999)	New Zealand	9	%EPT	Fraction sensitive	Invertebrates	r	Beta	logit	Salinity	Salinity-increase	EC us/cm	b1	1.55946	2.16435	134.288	70.049
Effects of anthropogenic salinisation on the ecological status of macroinvertebrate assemblages in the Werra River (Thuringia, Germany)	10.1007/s10750-012-1265-z	yes		Table	Arle et al. (2013)	Germany	8	Evenness	Evenness	Invertebrates		Beta	logit	Sediment	Sediment-enrichment	Fine sediment factor	b1	0.71	0.6734	0.47164	0.167056
Transition from pasture to native forest land‐use along stream continua: Effects on stream ecosystems and implications for restoration	10.1080/00288330.1999.9516878	yes	fig 3, tab 3, fig4, fig 7 with random effect on stream	Table	Scarsbrook et al. (1999)	New Zealand	9	%EPT	Fraction sensitive	Invertebrates	r	Beta	logit	Nutrient-P	P-increase	DRP mg/l	b1	0.536687	0.737144	0.0326111	0.026208
Transition from pasture to native forest land‐use along stream continua: Effects on stream ecosystems and implications for restoration	10.1080/00288330.1999.9516878	yes	fig 3, tab 3, fig4, fig 7 with random effect on stream	Table	Scarsbrook et al. (1999)	New Zealand	9	%EPT	Fraction sensitive	Invertebrates	r	Beta	logit	Nutrient-N	N-increase	DIN mg/l	b1	-0.004056	0.593689	1.16922	0.931867
Transition from pasture to native forest land‐use along stream continua: Effects on stream ecosystems and implications for restoration	10.1080/00288330.1999.9516878	yes	fig 3, tab 3, fig4, fig 7 with random effect on stream	Table	Scarsbrook et al. (1999)	New Zealand	9	%EPT	Fraction sensitive	Invertebrates	r	Beta	logit	Flow	Flow-cessation	Flow velocity m/s	b1	0.441665	0.782288	0.20435	0.0802185
Responses of different facets of aquatic plant diversity along environmental gradients in Mediterranean streams: Results from rivers of Greece	10.1016/j.jenvman.2021.113307	yes		Figure	Stefanidis et al. (2021)	Greece	66	Number of taxa	Taxon	Macrophytes		NB	log				b0	2.79342	0.15494	1	1
Responses of different facets of aquatic plant diversity along environmental gradients in Mediterranean streams: Results from rivers of Greece	10.1016/j.jenvman.2021.113307	yes		Figure	Stefanidis et al. (2021)	Greece	66	Number of taxa	Taxon	Macrophytes		NB	log	Nutrient-P	P-increase	PO4 mg/l	b1	-0.06389	0.03859	0.113881	0.179042
Algae–P relationships, thresholds, and frequency distributions guide nutrient criterion development	10.1899/07-077.1	yes		Figure	Stevenson et al. (2008)	USA	136	Number of taxa observed	Taxon	Algae		NB	log				b0	2.83951	0.12623	1	1
Algae–P relationships, thresholds, and frequency distributions guide nutrient criterion development	10.1899/07-077.1	yes		Figure	Stevenson et al. (2008)	USA	139	Evenness	Evenness	Algae		Beta	logit				b0	-0.13127	0.16493	1	1
Algae–P relationships, thresholds, and frequency distributions guide nutrient criterion development	10.1899/07-077.1	yes		Figure	Stevenson et al. (2008)	USA	136	Number of taxa observed	Taxon	Algae		NB	log	Nutrient-P	P-increase	TP mg/l	b1	0.1569	0.04323	0.0224326	0.01961
Algae–P relationships, thresholds, and frequency distributions guide nutrient criterion development	10.1899/07-077.1	yes		Figure	Stevenson et al. (2008)	USA	139	Evenness	Evenness	Algae		Beta	logit	Nutrient-P	P-increase	TP mg/l	b1	0.21755	0.05765	0.0220132	0.0192487
Is there an interaction of the effects of salinity and pesticides on the community structure of macroinvertebrates?	10.1016/j.scitotenv.2012.07.066	no		Dataset	Szöcs et al. (2012)	Australia	69	Invertebrate family numbers	Taxon	Invertebrates	r	NB	log				b0	2.16237	0.631752	1	1
Is there an interaction of the effects of salinity and pesticides on the community structure of macroinvertebrates?	10.1016/j.scitotenv.2012.07.066	no		Dataset	Szöcs et al. (2012)	Australia	69	Number of EPT families	Sensitive taxon	Invertebrates	r	NB	log				b0	1.07938	1.27239	1	1
Is there an interaction of the effects of salinity and pesticides on the community structure of macroinvertebrates?	10.1016/j.scitotenv.2012.07.066	no		Dataset	Szöcs et al. (2012)	Australia	69	Fraction of EPT abundance	Fraction sensitive	Invertebrates	r	ziBeta	logit				b0	0.66445	2.06834	1	1
Is there an interaction of the effects of salinity and pesticides on the community structure of macroinvertebrates?	10.1016/j.scitotenv.2012.07.066	no		Dataset	Szöcs et al. (2012)	Australia	69	Invertebrate family numbers	Taxon	Invertebrates	r	NB	log	Salinity	Salinity-increase	EC us/cm	b1	-0.068186	0.037553	826.364	1200.79
Is there an interaction of the effects of salinity and pesticides on the community structure of macroinvertebrates?	10.1016/j.scitotenv.2012.07.066	no		Dataset	Szöcs et al. (2012)	Australia	69	Invertebrate family numbers	Taxon	Invertebrates	r	NB	log	Thermal	Warming	Temperature degrees celcius	b1	0.195463	0.182293	15.2574	3.08493
Inventory and pattern of distribution of mayflies (Insecta, Ephemeroptera) in the Draa river basin, southern Morocco	10.3897/alpento.7.96436	yes	random effect on site and date	Dataset	Benlasri et al. (2023)	Morocco	72	Ephemeroptera richness	Sensitive taxon	Invertebrates	r	NB	log	Oxygen	Oxygen-depletion	Oxygen mg/l	b1	0.04537	0.11995	5.72639	2.12351
Is there an interaction of the effects of salinity and pesticides on the community structure of macroinvertebrates?	10.1016/j.scitotenv.2012.07.066	no		Dataset	Szöcs et al. (2012)	Australia	69	Invertebrate family numbers	Taxon	Invertebrates	r	NB	log	Nutrient-P	P-increase	PO4 mg/l	b1	-0.008827	0.024956	8.84059	10.4403
Is there an interaction of the effects of salinity and pesticides on the community structure of macroinvertebrates?	10.1016/j.scitotenv.2012.07.066	no		Dataset	Szöcs et al. (2012)	Australia	69	Number of EPT families	Sensitive taxon	Invertebrates	r	NB	log	Salinity	Salinity-increase	EC us/cm	b1	-0.22488	0.08572	826.364	1200.79
Is there an interaction of the effects of salinity and pesticides on the community structure of macroinvertebrates?	10.1016/j.scitotenv.2012.07.066	no		Dataset	Szöcs et al. (2012)	Australia	69	Number of EPT families	Sensitive taxon	Invertebrates	r	NB	log	Thermal	Warming	Temperature degrees celcius	b1	-0.19087	0.3519	15.2574	3.08493
Is there an interaction of the effects of salinity and pesticides on the community structure of macroinvertebrates?	10.1016/j.scitotenv.2012.07.066	no		Dataset	Szöcs et al. (2012)	Australia	69	Number of EPT families	Sensitive taxon	Invertebrates	r	NB	log	Nutrient-P	P-increase	PO4 mg/l	b1	0.44324	0.23038	0.714309	0.240439
Inventory and pattern of distribution of mayflies (Insecta, Ephemeroptera) in the Draa river basin, southern Morocco	10.3897/alpento.7.96436	yes	random effect on site and date	Dataset	Benlasri et al. (2023)	Morocco	72	Evenness Ephemeroptera	Evenness	Invertebrates	r	zoiBeta	logit	Oxygen	Oxygen-depletion	Oxygen mg/l	b1	0.03291	0.25253	5.72639	2.12351
Is there an interaction of the effects of salinity and pesticides on the community structure of macroinvertebrates?	10.1016/j.scitotenv.2012.07.066	no		Dataset	Szöcs et al. (2012)	Australia	69	Fraction of EPT abundance	Fraction sensitive	Invertebrates	r	ziBeta	logit	Salinity	Salinity-increase	EC us/cm	b1	-0.13651	0.09514	826.364	1200.79
Is there an interaction of the effects of salinity and pesticides on the community structure of macroinvertebrates?	10.1016/j.scitotenv.2012.07.066	no		Dataset	Szöcs et al. (2012)	Australia	69	Fraction of EPT abundance	Fraction sensitive	Invertebrates	r	ziBeta	logit	Thermal	Warming	Temperature degrees celcius	b1	-1.04156	0.5819	15.2574	3.08493
Water quality assessment using benthic macroinvertebrates as bioindicators in streams and rivers around Sebeta, Ethiopia	10.2989/16085914.2019.1685450	yes	random effect on site	Table	Mezgebu et al. (2019)	Ethiopia	9	Number of macroinvertebrate families	Taxon	Invertebrates	r	NB	log	Oxygen	Oxygen-depletion	Oxygen mg/l	b1	0.48069	0.41837	5.21222	2.08807
Is there an interaction of the effects of salinity and pesticides on the community structure of macroinvertebrates?	10.1016/j.scitotenv.2012.07.066	no		Dataset	Szöcs et al. (2012)	Australia	69	Fraction of EPT abundance	Fraction sensitive	Invertebrates	r	ziBeta	logit	Nutrient-P	P-increase	PO4 mg/l	b1	-0.02119	0.08694	8.84059	10.4403
The effect of agriculture on the seasonal dynamics and functional diversity of benthic biofilm in tropical headwater streams (random nested effect stream/season)	10.1111/btp.12617	no	random nested effect stream/season	Dataset	Taniwaki et al. (2019)	Brazil	38	Diatom genera	Taxon	Algae	r	NB	log				b0	5.52864	6.64292	1	1
The effect of agriculture on the seasonal dynamics and functional diversity of benthic biofilm in tropical headwater streams (random nested effect stream/season)	10.1111/btp.12617	no	random nested effect stream/season	Dataset	Taniwaki et al. (2019)	Brazil	38	Diatom genera	Taxon	Algae	r	NB	log	Salinity	Salinity-increase	EC us/cm	b1	-0.38651	0.28122	82.5763	20.2786
The effect of agriculture on the seasonal dynamics and functional diversity of benthic biofilm in tropical headwater streams	10.1111/btp.12617	no	random nested effect stream/season	Dataset	Taniwaki et al. (2019)	Brazil	38	Diatom genera	Taxon	Algae	r	NB	log	Thermal	Warming	Temperature degrees celcius	b1	0.09587	1.03588	18.9789	2.52888
The effect of agriculture on the seasonal dynamics and functional diversity of benthic biofilm in tropical headwater streams (random nested effect stream/season)	10.1111/btp.12617	no	random nested effect stream/season	Dataset	Taniwaki et al. (2019)	Brazil	38	Diatom genera	Taxon	Algae	r	NB	log	Nutrient-P	P-increase	TP mg/l	b1	-0.03373	0.03002	0.0147734	0.0121838
The effect of agriculture on the seasonal dynamics and functional diversity of benthic biofilm in tropical headwater streams (random nested effect stream/season)	10.1111/btp.12617	no	random nested effect stream/season	Dataset	Taniwaki et al. (2019)	Brazil	38	Diatom genera	Taxon	Algae	r	NB	log	Nutrient-N	N-increase	NO3 mg/l	b1	0.01251	0.05341	0.773371	0.997443
Life on the edge: hydrogen sulfide and the fish communities of a Mexican cave and surrounding waters	10.1007/s00792-006-0531-2	yes		Table	Tobler et al. (2016)	Mexico	6	Species richness	Taxon	Fish		NB	log	Oxygen	Oxygen-depletion	Oxygen mg/l	b1	0.6462	0.6527	4.17667	1.96422
The effect of agriculture on the seasonal dynamics and functional diversity of benthic biofilm in tropical headwater streams (random nested effect stream/season)	10.1111/btp.12617	no	random nested effect stream/season	Dataset	Taniwaki et al. (2019)	Brazil	38	Diatom genera	Taxon	Algae	r	NB	log	Flow	Flow-cessation	Flow velocity m/s	b1	0.0149	0.07262	0.0258332	0.0344839
Are trophic and diversity indices based on macrophyte communities pertinent tools to monitor water quality?	10.1016/S0043-1354(02)00052-0	yes		Table	Thiebaut et al. (2002)	France	30	Species richness	Taxon	Macrophytes		NB	log				b0	1.8431	0.1016	1	1
Are trophic and diversity indices based on macrophyte communities pertinent tools to monitor water quality?	10.1016/S0043-1354(02)00052-0	yes		Table	Thiebaut et al. (2002)	France	30	Species richness	Taxon	Macrophytes		NB	log	Nutrient-P	P-increase	PO4 mg/l	b1	0.427	0.097	0.21278	0.255147
Benthic macroinvertebrate community response to salinization in headwater streams in Appalachia USA over multiple years	10.1016/j.ecolind.2018.04.031	no		Figure	Timpano et al. (2018)	USA	97	EPT richness	Sensitive taxon	Invertebrates		ziNB	log				b0	4.23889	0.21659	1	1
Benthic macroinvertebrate community response to salinization in headwater streams in Appalachia USA over multiple years	10.1016/j.ecolind.2018.04.031	no		Figure	Timpano et al. (2018)	USA	97	EPT richness	Sensitive taxon	Invertebrates		ziNB	log	Salinity	Salinity-increase	EC us/cm	b1	-0.35554	0.03898	535.205	367.723
Aquatic bryophytes play a key role in sediment-stressed boreal headwater streams	10.1111/fwb.13678	no		Figure	Turunen et al. (2020)	Finland	25	Number of bryophyte species	Taxon	Macrophytes		ziNB	log				b0	0.981	0.2131	1	1
AN EVALUATION OF THE RELATIVE QUALITY OF DIKE POOLS FOR BENTHIC MACROINVERTEBRATES IN THE LOWER MISSOURI RIVER, USA	10.1002/rra.1558	yes		Table	Poulton et al. (2011)	USA	18	Species richness	Taxon	Invertebrates		NB	log	Sediment	Sediment-enrichment	sand%+clay%	b1	-0.2664	0.4747	0.438889	0.0979729
Riparian forests can mitigate warming and ecological degradation of agricultural headwater streams nested random effect	10.1111/fwb.13678	yes	nested random effect forest/river site	Dataset	Turunen et al. (2020)	Finland	18	Species richness	Taxon	Invertebrates	r	NB	log				b0	2.69695	1.79278	1	1
Riparian forests can mitigate warming and ecological degradation of agricultural headwater streams nested random effect	10.1111/fwb.13678	yes	nested random effect forest/river site	Dataset	Turunen et al. (2020)	Finland	18	EPT-taxa%	Fraction sensitive	Invertebrates	r	Beta	logit				b0	9.3345	7.2635	1	1
Riparian forests can mitigate warming and ecological degradation of agricultural headwater streams nested random effect	10.1111/fwb.13678	yes	nested random effect forest/river site	Dataset	Turunen et al. (2020)	Finland	18	bryophyte cover %	Cover	Macrophytes	r	ziBeta	logit				b0	15.6216	9.56003	1	1
Riparian forests can mitigate warming and ecological degradation of agricultural headwater streams nested random effect	10.1111/fwb.13678	yes	nested random effect forest/river site	Dataset	Turunen et al. (2020)	Finland	18	Species richness	Taxon	Invertebrates	r	NB	log	Salinity	Salinity-increase	EC us/cm	b1	-0.22768	0.10207	90.9	49.3805
Riparian forests can mitigate warming and ecological degradation of agricultural headwater streams nested random effect	10.1111/fwb.13678	yes	nested random effect forest/river site	Dataset	Turunen et al. (2020)	Finland	18	Species richness	Taxon	Invertebrates	r	NB	log	Thermal	Warming	Temperature degrees celcius	b1	0.62642	0.54306	21.9472	1.54741
Riparian forests can mitigate warming and ecological degradation of agricultural headwater streams nested random effect	10.1111/fwb.13678	yes	nested random effect forest/river site	Dataset	Turunen et al. (2020)	Finland	18	Species richness	Taxon	Invertebrates	r	NB	log	Nutrient-N	N-increase	TN mg/l	b1	0.02882	0.10291	0.483889	0.154811
Riparian forests can mitigate warming and ecological degradation of agricultural headwater streams nested random effect	10.1111/fwb.13678	yes	nested random effect forest/river site	Dataset	Turunen et al. (2020)	Finland	18	Species richness	Taxon	Invertebrates	r	NB	log	Nutrient-P	P-increase	TP mg/l	b1	-0.23967	0.1156	0.141944	0.0632702
AN EVALUATION OF THE RELATIVE QUALITY OF DIKE POOLS FOR BENTHIC MACROINVERTEBRATES IN THE LOWER MISSOURI RIVER, USA	10.1002/rra.1558	yes		Table	Poulton et al. (2011)	USA	18	Evenness	Evenness	Invertebrates		Beta	logit	Sediment	Sediment-enrichment	sand%+clay%	b1	0.1659	0.735	0.438889	0.0979729
Riparian forests can mitigate warming and ecological degradation of agricultural headwater streams nested random effect	10.1111/fwb.13678	yes	nested random effect forest/river site	Dataset	Turunen et al. (2020)	Finland	18	Species richness	Taxon	Invertebrates	r	NB	log	Flow	Flow-cessation	Flow velocity m/s	b1	-0.1015	0.07652	0.104657	0.0495223
Riparian forests can mitigate warming and ecological degradation of agricultural headwater streams nested random effect	10.1111/fwb.13678	yes	nested random effect forest/river site	Dataset	Turunen et al. (2020)	Finland	18	EPT-taxa%	Fraction sensitive	Invertebrates	r	Beta	logit	Salinity	Salinity-increase	EC us/cm	b1	0.8225	0.4377	90.9	49.3805
Riparian forests can mitigate warming and ecological degradation of agricultural headwater streams nested random effect	10.1111/fwb.13678	yes	nested random effect forest/river site	Dataset	Turunen et al. (2020)	Finland	18	EPT-taxa%	Fraction sensitive	Invertebrates	r	Beta	logit	Thermal	Warming	Temperature degrees celcius	b1	-4.0065	2.2249	21.9472	1.54741
Riparian forests can mitigate warming and ecological degradation of agricultural headwater streams nested random effect	10.1111/fwb.13678	yes	nested random effect forest/river site	Dataset	Turunen et al. (2020)	Finland	18	EPT-taxa%	Fraction sensitive	Invertebrates	r	Beta	logit	Nutrient-N	N-increase	TN mg/l	b1	-1.1408	0.452	0.483889	0.154811
Riparian forests can mitigate warming and ecological degradation of agricultural headwater streams nested random effect	10.1111/fwb.13678	yes	nested random effect forest/river site	Dataset	Turunen et al. (2020)	Finland	18	EPT-taxa%	Fraction sensitive	Invertebrates	r	Beta	logit	Nutrient-P	P-increase	TP mg/l	b1	0.3563	0.4873	0.141944	0.0632702
Habitat loss drives threshold response of benthic invertebrate communities to deposited sediment in agricultural streams (Fig 2c)	10.1890/12-1190.1	no	fig 2c	Figure	Burdon et al. (2013)	New Zealand	28	%EPT, relative abundance	Fraction sensitive	Invertebrates		Beta	logit	Sediment	Sediment-enrichment	fine sediment% cover reach	b1	-0.9695	0.1473	0.411983	0.370966
Riparian forests can mitigate warming and ecological degradation of agricultural headwater streams nested random effect	10.1111/fwb.13678	yes	nested random effect forest/river site	Dataset	Turunen et al. (2020)	Finland	18	EPT-taxa%	Fraction sensitive	Invertebrates	r	Beta	logit	Flow	Flow-cessation	Flow velocity m/s	b1	0.5652	0.3352	0.104657	0.0495223
Riparian forests can mitigate warming and ecological degradation of agricultural headwater streams nested random effect	10.1111/fwb.13678	yes	nested random effect forest/river site	Dataset	Turunen et al. (2020)	Finland	21	bryophyte cover %	Cover	Macrophytes	r	ziBeta	logit	Salinity	Salinity-increase	EC us/cm	b1	-0.91211	0.58142	90.9	49.3805
Riparian forests can mitigate warming and ecological degradation of agricultural headwater streams nested random effect	10.1111/fwb.13678	yes	nested random effect forest/river site	Dataset	Turunen et al. (2020)	Finland	21	bryophyte cover %	Cover	Macrophytes	r	ziBeta	logit	Thermal	Warming	Temperature degrees celcius	b1	-5.19118	2.77351	22.2359	1.79934
Riparian forests can mitigate warming and ecological degradation of agricultural headwater streams nested random effect	10.1111/fwb.13678	yes	nested random effect forest/river site	Dataset	Turunen et al. (2020)	Finland	21	bryophyte cover %	Cover	Macrophytes	r	ziBeta	logit	Nutrient-N	N-increase	TN mg/l	b1	0.44498	0.67767	0.505455	0.15146
Riparian forests can mitigate warming and ecological degradation of agricultural headwater streams nested random effect	10.1111/fwb.13678	yes	nested random effect forest/river site	Dataset	Turunen et al. (2020)	Finland	21	bryophyte cover %	Cover	Macrophytes	r	ziBeta	logit	Nutrient-P	P-increase	TP mg/l	b1	0.08138	0.69301	0.16	0.0859806
CHARACTERIZATION OF BENTHIC COMMUNITIES AND PHYSICAL HABITAT IN THE STANISLAUS, TUOLUMNE, AND MERCED RIVERS, CALIFORNIA	10.1007/s10661-006-6553-5	yes	random effect on sites	Table	Hall et al. (2006)	USA	18	Species richness	Taxon	Invertebrates	r	NB	log	Sediment	Sediment-enrichment	% fine sediment	b1	0.02128	0.07204	0.407778	0.386729
Riparian forests can mitigate warming and ecological degradation of agricultural headwater streams nested random effect	10.1111/fwb.13678	yes	nested random effect forest/river site	Dataset	Turunen et al. (2020)	Finland	21	bryophyte cover %	Cover	Macrophytes	r	ziBeta	logit	Flow	Flow-cessation	Flow velocity m/s	b1	-0.69183	0.35703	0.10376	0.053451
Microbial and macroinvertebrate communities, but not leaf decomposition, change along a mining-induced salinity gradient	10.1111/fwb.13253	no		Figure	van der Vorste et al. (2018)	USA	19	Taxonomic richness	Taxon	Invertebrates		NB	log				b0	3.70918	0.36277	1	1
Microbial and macroinvertebrate communities, but not leaf decomposition, change along a mining-induced salinity gradient	10.1111/fwb.13253	no		Figure	van der Vorste et al. (2018)	USA	19	Taxonomic richness	Taxon	Invertebrates		NB	log	Salinity	Salinity-increase	EC us/cm	b1	-0.14049	0.06035	570.758	375.753
Diversity and distribution across a large environmental and spatial gradient: Evaluating the taxonomic and functional turnover, transitions and environmental drivers of benthic diatom communities	10.1111/geb.13190	no		Dataset	Virta et al. (2020)	Sweden	52	Number of Diatom taxa	Taxon	Algae		NB	log				b0	4.10168	0.269353	1	1
Diversity and distribution across a large environmental and spatial gradient: Evaluating the taxonomic and functional turnover, transitions and environmental drivers of benthic diatom communities	10.1111/geb.13190	no		Dataset	Virta et al. (2020)	Sweden	52	Number of Diatom taxa	Taxon	Algae		NB	log	Salinity	Salinity-increase	EC us/cm	b1	0.003258	0.054046	9.88096	8.62784
Diversity and distribution across a large environmental and spatial gradient: Evaluating the taxonomic and functional turnover, transitions and environmental drivers of benthic diatom communities	10.1111/geb.13190	no		Dataset	Virta et al. (2020)	Sweden	52	Number of Diatom taxa	Taxon	Algae		NB	log	Nutrient-N	N-increase	NO2+NO3 mg/l	b1	0.029863	0.047985	9.60955	11.4126
Diversity and distribution across a large environmental and spatial gradient: Evaluating the taxonomic and functional turnover, transitions and environmental drivers of benthic diatom communities	10.1111/geb.13190	no		Dataset	Virta et al. (2020)	Sweden	52	Number of Diatom taxa	Taxon	Algae		NB	log	Thermal	Warming	Temperature degrees celcius	b1	0.004081	0.015284	19.4904	3.12874
Diversity and distribution across a large environmental and spatial gradient: Evaluating the taxonomic and functional turnover, transitions and environmental drivers of benthic diatom communities	10.1111/geb.13190	no		Dataset	Virta et al. (2020)	Sweden	52	Number of Diatom taxa	Taxon	Algae		NB	log	Nutrient-P	P-increase	PO4 mg/l	b1	-0.12777	0.04429	0.24129	0.876596
From a line in the sand to a landscape of decisions: a hierarchical diversity decision framework for estimating and communicating biodiversity loss along anthropogenic gradients	10.1111/2041-210X.12379	no	both DO and Cond placed in the same model	Dataset	Voss et al. (2015)	USA	218	Number of EPT taxa	Sensitive taxon	Invertebrates		NB	log				b0	3.45299	0.22838	1	1
From a line in the sand to a landscape of decisions: a hierarchical diversity decision framework for estimating and communicating biodiversity loss along anthropogenic gradients	10.1111/2041-210X.12379	no	both DO and Cond placed in the same model	Dataset	Voss et al. (2015)	USA	218	Abundance of EPT taxa	Sensitive abundance	Invertebrates		NB	log				b0	6.28693	0.54199	1	1
Life on the edge: hydrogen sulfide and the fish communities of a Mexican cave and surrounding waters	10.1007/s00792-006-0531-2	yes		Table	Tobler et al. (2016)	Mexico	6	Evenness	Evenness	Fish		Beta	logit	Oxygen	Oxygen-depletion	Oxygen mg/l	b1	1.9438	0.8674	4.17667	1.96422
From a line in the sand to a landscape of decisions: a hierarchical diversity decision framework for estimating and communicating biodiversity loss along anthropogenic gradients	10.1111/2041-210X.12379	no	both DO and Cond placed in the same model	Dataset	Voss et al. (2015)	USA	218	Number of EPT taxa	Sensitive taxon	Invertebrates		NB	log	Salinity	Salinity-increase	EC us/cm	b1	-0.08247	0.01216	409.321	467.457
Phytoplankton assemblage and chlorophyll a along the salinity gradient in a hypoxic eutrophic tropical estuary-Ulhas Estuary, West Coast of India	10.1016/j.marpolbul.2022.113719	yes	random effect on monson nested under site 1|site/monson	Table	Niveditha et al. (2022)	India	16	Taxon richness (phytoplankton) genus/family???	Taxon	Algae	r	NB	log	Oxygen	Oxygen-depletion	Oxygen mg/l	b1	-0.186826	0.197457	2.49161	1.90809
From a line in the sand to a landscape of decisions: a hierarchical diversity decision framework for estimating and communicating biodiversity loss along anthropogenic gradients	10.1111/2041-210X.12379	no	both DO and Cond placed in the same model	Dataset	Voss et al. (2015)	USA	218	Abundance of EPT taxa	Sensitive abundance	Invertebrates		NB	log	Salinity	Salinity-increase	EC us/cm	b1	0.1947	0.03204	409.321	467.457
A mechanistic understanding of ecological responses to land-use change in headwater streams	10.1002/ecs2.2907	no		Dataset	Walker et al. (2019)	USA	40	Proportion of EPT abundance (%)	Fraction sensitive	Invertebrates		Beta	logit				b0	10.1569	4.6517	1	1
A mechanistic understanding of ecological responses to land-use change in headwater streams	10.1002/ecs2.2907	no		Dataset	Walker et al. (2019)	USA	40	Number of invertebrate taxa	Sensitive abundance	Invertebrates		NB	log				b0	4.32878	1.41513	1	1
A mechanistic understanding of ecological responses to land-use change in headwater streams	10.1002/ecs2.2907	no		Dataset	Walker et al. (2019)	USA	40	Proportion of EPT abundance (%)	Fraction sensitive	Invertebrates		Beta	logit	Salinity	Salinity-increase	EC us/cm	b1	-1.8753	0.7412	502.49	116.467
CHARACTERIZATION OF BENTHIC COMMUNITIES AND PHYSICAL HABITAT IN THE STANISLAUS, TUOLUMNE, AND MERCED RIVERS, CALIFORNIA	10.1007/s10661-006-6553-5	yes	random effect on sites	Table	Hall et al. (2006)	USA	18	EPT-taxa%	Fraction sensitive	Invertebrates	r	Beta	logit	Sediment	Sediment-enrichment	% fine sediment	b1	0.10351	0.05887	0.407778	0.386729
A mechanistic understanding of ecological responses to land-use change in headwater streams	10.1002/ecs2.2907	no		Dataset	Walker et al. (2019)	USA	40	Number of invertebrate taxa	Sensitive abundance	Invertebrates		NB	log	Salinity	Salinity-increase	EC us/cm	b1	-0.26736	0.22396	502.49	116.467
CHARACTERIZATION OF BENTHIC COMMUNITIES AND PHYSICAL HABITAT IN THE STANISLAUS, TUOLUMNE, AND MERCED RIVERS, CALIFORNIA	10.1007/s10661-006-6553-5	yes	random effect on sites	Table	Hall et al. (2006)	USA	18	Evenness (shannon/max)	Max evenness	Invertebrates	r	Beta	logit	Sediment	Sediment-enrichment	% fine sediment	b1	0.065	0.09397	0.407778	0.386729
Phytoplankton assemblage and chlorophyll a along the salinity gradient in a hypoxic eutrophic tropical estuary-Ulhas Estuary, West Coast of India	10.1016/j.marpolbul.2022.113719	yes	convergence issues random effect on site and monson 1|site and 1|monsoon	Table	Niveditha et al. (2022)	India	16	Evenness	Evenness	Algae	r	Beta	logit	Oxygen	Oxygen-depletion	Oxygen mg/l	b1	-0.3466	0.4978	2.49161	1.90809
Using invertebrate and microbial communities to assess the condition of the hyporheic zone of a river subject to 80 years of contamination by chlorobenzenes	10.1139/Z03-052	yes	random effect on depth in river	Table	Williams et al. (2003)	USA	15	Species richness	Taxon	Invertebrates	r	NB	log				b0	3.5836	1.1463	1	1
Using invertebrate and microbial communities to assess the condition of the hyporheic zone of a river subject to 80 years of contamination by chlorobenzenes	10.1139/Z03-052	yes	random effect on depth in river	Table	Williams et al. (2003)	USA	15	Species richness	Taxon	Invertebrates	r	NB	log	Salinity	Salinity-increase	EC us/cm	b1	-0.1546	0.1726	196.368	131.614
Using invertebrate and microbial communities to assess the condition of the hyporheic zone of a river subject to 80 years of contamination by chlorobenzenes	10.1139/Z03-052	yes	random effect on depth in river	Table	Williams et al. (2003)	USA	15	Species richness	Taxon	Invertebrates	r	NB	log	Thermal	Warming	Temperature degrees celcius	b1	-0.1756	0.26	19.595	4.92089
Using invertebrate and microbial communities to assess the condition of the hyporheic zone of a river subject to 80 years of contamination by chlorobenzenes	10.1139/Z03-052	yes	random effect on depth in river	Table	Williams et al. (2003)	USA	15	Species richness	Taxon	Invertebrates	r	NB	log	Nutrient-N	N-increase	NO3 mg/l	b1	0.5115	0.2743	1.10714	0.576892
The responses of stream fish to the gradient of conductivity: A case study from the Taizi River, China	10.1080/14634988.2019.1622994	yes		Figure	Zhang et al. (2019)	China	61	Species richness	Taxon	Fish		NB	log				b0	2.4671	0.704	1	1
The responses of stream fish to the gradient of conductivity: A case study from the Taizi River, China	10.1080/14634988.2019.1622994	yes		Figure	Zhang et al. (2019)	China	63	Evenness (shannon/max)	Max evenness	Fish		ziBeta	logit				b0	0.0447897	0.196934	1	1
The responses of stream fish to the gradient of conductivity: A case study from the Taizi River, China	10.1080/14634988.2019.1622994	yes		Figure	Zhang et al. (2019)	China	61	Species richness	Taxon	Fish		NB	log	Salinity	Salinity-increase	EC us/cm	b1	-0.1425	0.1233	360.075	214.116
The responses of stream fish to the gradient of conductivity: A case study from the Taizi River, China	10.1080/14634988.2019.1622994	yes		Figure	Zhang et al. (2019)	China	63	Evenness (shannon/max)	Max evenness	Fish		ziBeta	logit	Salinity	Salinity-increase	EC us/cm	b1	0.0001555	0.0004924	360.853	210.387
Biomonitoring for deposited sediment using benthic invertebrates: A test on 4 Missouri streams	10.2307/1468094	no	Fig2	Figure	Zweig (2001)	USA	70	Taxa richness (taxa/m2)	Taxon	Invertebrates	r	NB	log				b0	3.33068	0.08405	1	1
Mechanisms of trophic niche compression: evidence from landscape disturbance	10.1111/1365-2656.13142	no		Dataset	Burdon et al. (2019)	New Zealand	12	Fraction of EPT taxa	Fraction sensitive	Invertebrates		Beta	logit	Sediment	Sediment-enrichment	Sediment %	b1	-0.1683	0.1382	0.4	0.370539
Biomonitoring for deposited sediment using benthic invertebrates: A test on 4 Missouri streams	10.2307/1468094	no	Fig2	Figure	Zweig (2001)	USA	73	EPT richness (taxa/m2)	Sensitive taxon	Invertebrates	r	NB	log				b0	2.33915	0.13879	1	1
Mechanisms of trophic niche compression: evidence from landscape disturbance	10.1111/1365-2656.13142	no		Dataset	Burdon et al. (2019)	New Zealand	12	Total number of taxa	Taxon	Invertebrates		NB	log	Sediment	Sediment-enrichment	Sedimen %	b1	-0.03886	0.0767	0.4	0.370539
Patterns in the distribution of fish assemblages and their association with habitat variables in the Suaza River on its way through the Cueva de los Guácharos National Park, Colombia	10.1080/11956860.2017.1419447	yes		Table	Miranda et al. (2018)	Colombia	11	Species richness	Taxon	Fish		NB	log				b0	-18.598	8.53353	1	1
Patterns in the distribution of fish assemblages and their association with habitat variables in the Suaza River on its way through the Cueva de los Guácharos National Park, Colombia	10.1080/11956860.2017.1419447	yes		Table	Miranda et al. (2018)	Colombia	11	Species richness	Taxon	Fish		NB	log	Thermal	Warming	Temperature degrees celcius	b1	1.64115	1.89409	19.4273	2.86918
Patterns in the distribution of fish assemblages and their association with habitat variables in the Suaza River on its way through the Cueva de los Guácharos National Park, Colombia	10.1080/11956860.2017.1419447	yes		Table	Miranda et al. (2018)	Colombia	11	Species richness	Taxon	Fish		NB	log	Salinity	Salinity-increase	EC us/cm	b1	0.11082	0.95204	64.6364	15.5066
Assessing the performance of macroinvertebrate metrics in the Challhuaco-Ñireco System (Northern Patagonia, Argentina)	0.1590/1678-476620151053348358	yes		Table	Mauad et al. (2015)	Argentina	7	Evenness	Evenness	Invertebrates		Beta	logit	Oxygen	Oxygen-depletion	Oxygen mg/l	b1	0.9089	0.24967	11.29	1.8986
Mechanisms of trophic niche compression: evidence from landscape disturbance	10.1111/1365-2656.13142	no		Dataset	Burdon et al. (2019)	New Zealand	12	Total number of taxa	Taxon	Fish		NB	log	Sediment	Sediment-enrichment	Sediment %	b1	-0.02797	0.07203	0.4	0.370539
Patterns in the distribution of fish assemblages and their association with habitat variables in the Suaza River on its way through the Cueva de los Guácharos National Park, Colombia	10.1080/11956860.2017.1419447	yes		Table	Miranda et al. (2018)	Colombia	11	Species richness	Taxon	Fish		NB	log	Nutrient-P	P-increase	PO4 mg/l	b1	-0.0185	0.56418	0.267	0.132309
Patterns in the distribution of fish assemblages and their association with habitat variables in the Suaza River on its way through the Cueva de los Guácharos National Park, Colombia	10.1080/11956860.2017.1419447	yes		Table	Miranda et al. (2018)	Colombia	11	Species richness	Taxon	Fish		NB	log	Nutrient-N	N-increase	NO3 mg/l	b1	0.06724	0.11619	0.0378182	0.0136222
CHARACTERIZATION OF BENTHIC COMMUNITIES AND PHYSICAL HABITAT IN THE STANISLAUS, TUOLUMNE, AND MERCED RIVERS, CALIFORNIA	10.1007/s10661-006-6553-5	yes	random effect on sites	Table	Hall et al. (2006)	USA	18	Species richness	Taxon	Invertebrates	r	NB	log				b0	4.20805	2.56807	1	1
CHARACTERIZATION OF BENTHIC COMMUNITIES AND PHYSICAL HABITAT IN THE STANISLAUS, TUOLUMNE, AND MERCED RIVERS, CALIFORNIA	10.1007/s10661-006-6553-5	yes	random effect on sites	Table	Hall et al. (2006)	USA	18	Species richness	Taxon	Invertebrates	r	NB	log	Thermal	Warming	Temperature degrees celcius	b1	-0.36776	0.48725	18.0722	3.65591
ECOHYDROLOGICAL RELATIONSHIPS BETWEEN BENTHIC COMMUNITIES AND ENVIRONMENTAL CONDITIONS IN THE SPRING AREAS	10.30638/eemj.2016.139	yes	Convergence issue dropped ec (random effect on river wie and drz 1|river)	Table	Obelewski et al. (2016)	Poland	7	Total ind. Species	Taxon	Invertebrates	r	NB	log	Oxygen	Oxygen-depletion	Oxygen mg/l	b1	2.05831	1.63054	8.47143	1.8936
Patterning and predicting aquatic insect richness in four West-African coastal rivers using artificial neural networks	10.1051/kmae/2010029	yes	removed EC and Temp due to convergence issues	Table	Edia et al. (2010)	Ivory coast, Ghana	8	Taxon richness	Taxon	Invertebrates		NB	log	Sediment	Sediment-enrichment	mud+clay%	b1	0.1554	0.1053	0.4	0.187083
CHARACTERIZATION OF BENTHIC COMMUNITIES AND PHYSICAL HABITAT IN THE STANISLAUS, TUOLUMNE, AND MERCED RIVERS, CALIFORNIA	10.1007/s10661-006-6553-5	yes	random effect on sites	Table	Hall et al. (2006)	USA	18	EPT-taxa%	Fraction sensitive	Invertebrates	r	Beta	logit				b0	2.28847	2.15011	1	1
CHARACTERIZATION OF BENTHIC COMMUNITIES AND PHYSICAL HABITAT IN THE STANISLAUS, TUOLUMNE, AND MERCED RIVERS, CALIFORNIA	10.1007/s10661-006-6553-5	yes	random effect on sites	Table	Hall et al. (2006)	USA	18	EPT-taxa%	Fraction sensitive	Invertebrates	r	Beta	logit	Thermal	Warming	Temperature degrees celcius	b1	-0.43554	0.51098	18.0722	3.65591
ECOHYDROLOGICAL RELATIONSHIPS BETWEEN BENTHIC COMMUNITIES AND ENVIRONMENTAL CONDITIONS IN THE SPRING AREAS	10.30638/eemj.2016.139	yes	Convergence issue dropped ec still extreme when addtionally temp was dropped this was less exteme, but deviating from the description in the method section (random effect on river wie and drz 1|river)	Table	Obelewski et al. (2016)	Poland	7	Evenness	Evenness	Invertebrates	r	Beta	logit	Oxygen	Oxygen-depletion	Oxygen mg/l	b1	1.0025	0.9775	8.47143	1.8936
Biomonitoring for deposited sediment using benthic invertebrates: A test on 4 Missouri streams	10.2307/1468094	no	Fig2	Figure	Zweig (2001)	USA	73	EPT richness (taxa/m2)	Sensitive taxon	Invertebrates	r	NB	log	Sediment	Sediment-enrichment	%deposited sediment	b1	-0.0776	0.02339	0.393095	0.332699
CHARACTERIZATION OF BENTHIC COMMUNITIES AND PHYSICAL HABITAT IN THE STANISLAUS, TUOLUMNE, AND MERCED RIVERS, CALIFORNIA	10.1007/s10661-006-6553-5	yes	random effect on sites	Table	Hall et al. (2006)	USA	18	Evenness (shannon/max)	Max evenness	Invertebrates	r	Beta	logit				b0	4.02174	3.19387	1	1
CHARACTERIZATION OF BENTHIC COMMUNITIES AND PHYSICAL HABITAT IN THE STANISLAUS, TUOLUMNE, AND MERCED RIVERS, CALIFORNIA	10.1007/s10661-006-6553-5	yes	random effect on sites	Table	Hall et al. (2006)	USA	18	Evenness (shannon/max)	Max evenness	Invertebrates	r	Beta	logit	Thermal	Warming	Temperature degrees celcius	b1	-1.86832	0.77002	18.0722	3.65591
Positive responses of benthic macroinvertebrates to spatial and temporal reductions in water pollution downstream from a trout farm outlet	10.1051/kmae/2019010	yes	random effect on river and year	Table	Camargo et al. (2019)	Spain	8	Macroinvertebrate diversity (families)	Taxon	Invertebrates	r	NB	log	Oxygen	Oxygen-depletion	Oxygen mg/l	b1	1.4286	2.49594	7.3625	1.88599
Biomonitoring for deposited sediment using benthic invertebrates: A test on 4 Missouri streams	10.2307/1468094	no	Fig2	Figure	Zweig (2001)	USA	70	Taxa richness (taxa/m2)	Taxon	Invertebrates	r	NB	log	Sediment	Sediment-enrichment	%deposited sediment	b1	-0.05217	0.01473	0.387802	0.329924
MULTIMETRIC ASSESSMENT OF NUTRIENT ENRICHMENT IN IMPOUNDED RIVERS BASED ON BENTHIC MACROINVERTEBRATES	10.1023/B:EMAS.0000031730.78630.75	yes		Table	Camargo et al. (2003)	Spain	8	EPT-taxa%	Fraction sensitive	Invertebrates		Beta	logit				b0	0.638812	3.19432	1	1
MULTIMETRIC ASSESSMENT OF NUTRIENT ENRICHMENT IN IMPOUNDED RIVERS BASED ON BENTHIC MACROINVERTEBRATES	10.1023/B:EMAS.0000031730.78630.75	yes		Table	Camargo et al. (2003)	Spain	8	EPT-taxa%	Fraction sensitive	Invertebrates		Beta	logit	Thermal	Warming	Temperature degrees celcius	b1	-0.156395	0.176592	11.9125	0.920307
Resource supply and organismal dominance are associated with high secondary production in temperate agricultural streams	10.1111/1365-2435.14122	yes	random effect as 1|site/transect/campaign and some temp <0 set to 0.01, fs 0 =0.01	Dataset	Wild et al. (2022)	Germany	168	Richness	Taxon	Invertebrates	r	NB	log	Oxygen	Oxygen-depletion	Oxygen mg/l	b1	-0.296782	0.135786	11.3405	1.86291
MULTIMETRIC ASSESSMENT OF NUTRIENT ENRICHMENT IN IMPOUNDED RIVERS BASED ON BENTHIC MACROINVERTEBRATES	10.1023/B:EMAS.0000031730.78630.75	yes		Table	Camargo et al. (2003)	Spain	8	EPT-taxa%	Fraction sensitive	Invertebrates		Beta	logit	Salinity	Salinity-increase	EC us/cm	b1	0.004051	0.004142	46.05	37.8265
MULTIMETRIC ASSESSMENT OF NUTRIENT ENRICHMENT IN IMPOUNDED RIVERS BASED ON BENTHIC MACROINVERTEBRATES	10.1023/B:EMAS.0000031730.78630.75	yes		Table	Camargo et al. (2003)	Spain	8	EPT-taxa%	Fraction sensitive	Invertebrates		Beta	logit	Nutrient-N	N-increase	NO3 mg/l	b1	-0.037927	0.20698	1.99925	1.9593
MULTIMETRIC ASSESSMENT OF NUTRIENT ENRICHMENT IN IMPOUNDED RIVERS BASED ON BENTHIC MACROINVERTEBRATES	10.1023/B:EMAS.0000031730.78630.75	yes		Table	Camargo et al. (2003)	Spain	8	EPT-taxa%	Fraction sensitive	Invertebrates		Beta	logit	Nutrient-P	P-increase	PO4 mg/l	b1	-3.90629	2.60366	0.0662375	0.101306
MULTIMETRIC ASSESSMENT OF NUTRIENT ENRICHMENT IN IMPOUNDED RIVERS BASED ON BENTHIC MACROINVERTEBRATES	10.1023/B:EMAS.0000031730.78630.75	yes		Table	Camargo et al. (2003)	Spain	8	Species richness	Taxon	Invertebrates		NB	log				b0	11.7873	10.0609	1	1
MULTIMETRIC ASSESSMENT OF NUTRIENT ENRICHMENT IN IMPOUNDED RIVERS BASED ON BENTHIC MACROINVERTEBRATES	10.1023/B:EMAS.0000031730.78630.75	yes		Table	Camargo et al. (2003)	Spain	8	Species richness	Taxon	Invertebrates		NB	log	Thermal	Warming	Temperature degrees celcius	b1	-1.006	2.36162	11.9125	0.920307
Resource supply and organismal dominance are associated with high secondary production in temperate agricultural streams	10.1111/1365-2435.14122	yes	random effect as 1|site/transect/campaign and some temp <0 set to 0.01, fs 0 =0.01	Dataset	Wild et al. (2022)	Germany	168	Evenness	Evenness	Invertebrates	r	Beta	logit	Oxygen	Oxygen-depletion	Oxygen mg/l	b1	-0.012019	0.267949	11.3405	1.86291
MULTIMETRIC ASSESSMENT OF NUTRIENT ENRICHMENT IN IMPOUNDED RIVERS BASED ON BENTHIC MACROINVERTEBRATES	10.1023/B:EMAS.0000031730.78630.75	yes		Table	Camargo et al. (2003)	Spain	8	Species richness	Taxon	Invertebrates		NB	log	Salinity	Salinity-increase	EC us/cm	b1	0.07523	0.22294	46.05	37.8265
MULTIMETRIC ASSESSMENT OF NUTRIENT ENRICHMENT IN IMPOUNDED RIVERS BASED ON BENTHIC MACROINVERTEBRATES	10.1023/B:EMAS.0000031730.78630.75	yes		Table	Camargo et al. (2003)	Spain	8	Species richness	Taxon	Invertebrates		NB	log	Nutrient-N	N-increase	NO3 mg/l	b1	-0.30487	0.4632	1.99925	1.9593
MULTIMETRIC ASSESSMENT OF NUTRIENT ENRICHMENT IN IMPOUNDED RIVERS BASED ON BENTHIC MACROINVERTEBRATES	10.1023/B:EMAS.0000031730.78630.75	yes		Table	Camargo et al. (2003)	Spain	8	Species richness	Taxon	Invertebrates		NB	log	Nutrient-P	P-increase	PO4 mg/l	b1	-0.04267	0.28882	0.0662375	0.101306
Macroinvertebrate communities in streams with contrasting water sources in the Japanese Alps	10.1002/ece3.6507	yes		Dataset	Milner et al. (2020)	Japan	6	Number of taxa	Taxon	Invertebrates		NB	log				b0	4.1713	1.5437	1	1
Macroinvertebrate communities in streams with contrasting water sources in the Japanese Alps	10.1002/ece3.6507	yes		Dataset	Milner et al. (2020)	Japan	6	Number of taxa	Taxon	Invertebrates		NB	log	Thermal	Warming	Temperature degrees celcius	b1	-0.1312	0.7457	5.61333	1.49938
Macroinvertebrate communities in streams with contrasting water sources in the Japanese Alps	10.1002/ece3.6507	yes		Dataset	Milner et al. (2020)	Japan	6	Number of taxa	Taxon	Invertebrates		NB	log	Nutrient-N	N-increase	NO3 mg/l	b1	1.0731	0.7595	0.136667	0.0355903
Macroinvertebrate communities in streams with contrasting water sources in the Japanese Alps	10.1002/ece3.6507	yes		Dataset	Milner et al. (2020)	Japan	6	Evenness	Evenness	Invertebrates		Beta	logit				b0	-2.5392	0.5364	1	1
Macroinvertebrate communities in streams with contrasting water sources in the Japanese Alps	10.1002/ece3.6507	yes		Dataset	Milner et al. (2020)	Japan	6	Evenness	Evenness	Invertebrates		Beta	logit	Thermal	Warming	Temperature degrees celcius	b1	-0.2719	0.2484	5.61333	1.49938
Macroinvertebrate communities in streams with contrasting water sources in the Japanese Alps	10.1002/ece3.6507	yes		Dataset	Milner et al. (2020)	Japan	6	Evenness	Evenness	Invertebrates		Beta	logit	Nutrient-N	N-increase	NO3 mg/l	b1	-0.724	0.2739	0.136667	0.0355903
Use of Man-Made Impoundment in Mitigating Acid Mine Drainage in the North Branch Potomac River	10.1007/BF02394692	yes		Table	Diamond et al. (1993)	USA	7	Taxon richness	Taxon	Invertebrates		NB	log				b0	4.7296	0.7823	1	1
Use of Man-Made Impoundment in Mitigating Acid Mine Drainage in the North Branch Potomac River	10.1007/BF02394692	yes		Table	Diamond et al. (1993)	USA	7	Taxon richness	Taxon	Invertebrates		NB	log	Salinity	Salinity-increase	EC us/cm	b1	-0.3366	0.1351	417.462	228.354
Use of Man-Made Impoundment in Mitigating Acid Mine Drainage in the North Branch Potomac River	10.1007/BF02394692	yes		Table	Diamond et al. (1993)	USA	7	EPT%	Fraction sensitive	Invertebrates		Beta	logit				b0	2.4999	1.1631	1	1
Use of Man-Made Impoundment in Mitigating Acid Mine Drainage in the North Branch Potomac River	10.1007/BF02394692	yes		Table	Diamond et al. (1993)	USA	7	EPT%	Fraction sensitive	Invertebrates		Beta	logit	Salinity	Salinity-increase	EC us/cm	b1	-0.5024	0.1994	417.462	228.354
Use of Man-Made Impoundment in Mitigating Acid Mine Drainage in the North Branch Potomac River	10.1007/BF02394692	yes		Table	Diamond et al. (1993)	USA	7	Evenness	Evenness	Invertebrates		ziBeta	logit				b0	1.3458	1.1754	1	1
Use of Man-Made Impoundment in Mitigating Acid Mine Drainage in the North Branch Potomac River	10.1007/BF02394692	yes		Table	Diamond et al. (1993)	USA	7	Evenness	Evenness	Invertebrates		ziBeta	logit	Salinity	Salinity-increase	EC us/cm	b1	-0.2533	0.2027	417.462	228.354
Comparative analysis of the phytoplankton of fifteen lowland fluvial systems of the River Plate Basin (Argentina)	10.1007/BF00007413	yes		Table	O'Farrell et al. (1994)	Brazil, Uruguay, Paraguay	12	Family richness	Taxon	Algae		NB	log				b0	61.4275	21.3361	1	1
Comparative analysis of the phytoplankton of fifteen lowland fluvial systems of the River Plate Basin (Argentina)	10.1007/BF00007413	yes		Table	O'Farrell et al. (1994)	Brazil, Uruguay, Paraguay	12	Family richness	Taxon	Algae		NB	log	Salinity	Salinity-increase	EC us/cm	b1	-0.5248	0.9386	876.56	1513.39
Comparative analysis of the phytoplankton of fifteen lowland fluvial systems of the River Plate Basin (Argentina)	10.1007/BF00007413	yes		Table	O'Farrell et al. (1994)	Brazil, Uruguay, Paraguay	12	Family richness	Taxon	Algae		NB	log	Nutrient-N	N-increase	TN mg/l	b1	0.6777	0.5197	7.36929	5.58289
Comparative analysis of the phytoplankton of fifteen lowland fluvial systems of the River Plate Basin (Argentina)	10.1007/BF00007413	yes		Table	O'Farrell et al. (1994)	Brazil, Uruguay, Paraguay	12	Family richness	Taxon	Algae		NB	log	Nutrient-P	P-increase	TP mg/l	b1	0.49	1.6925	0.166429	0.111742
Spatial and Temporal Variation in Fishes of the Upper Red River Drainage (Oklahoma–Texas)	10.1894/GG-27.1	yes	random effect of year nested under site 1|site/year	Table	Chad et al. (2010)	USA	16	Fish taxa richness	Taxon	Fish	r	NB	log	Oxygen	Oxygen-depletion	Oxygen mg/l	b1	0.41506	0.37372	9.30625	1.84299
Comparative analysis of the phytoplankton of fifteen lowland fluvial systems of the River Plate Basin (Argentina)	10.1007/BF00007413	yes		Table	O'Farrell et al. (1994)	Brazil, Uruguay, Paraguay	12	Family richness	Taxon	Algae		NB	log	Thermal	Warming	Temperature degrees celcius	b1	-16.2933	5.4371	21.6077	1.89801
Comparative analysis of the phytoplankton of fifteen lowland fluvial systems of the River Plate Basin (Argentina)	10.1007/BF00007413	yes	dropped o2 causing weird outliers	Table	O'Farrell et al. (1994)	Brazil, Uruguay, Paraguay	12	Family evenness	Evenness	Algae		ziBeta	logit				b0	3.2379	14.9055	1	1
Comparative analysis of the phytoplankton of fifteen lowland fluvial systems of the River Plate Basin (Argentina)	10.1007/BF00007413	yes	dropped o2 causing weird outliers	Table	O'Farrell et al. (1994)	Brazil, Uruguay, Paraguay	12	Family evenness	Evenness	Algae		ziBeta	logit	Salinity	Salinity-increase	EC us/cm	b1	-0.4622	0.3369	976.7	1662.95
Comparative analysis of the phytoplankton of fifteen lowland fluvial systems of the River Plate Basin (Argentina)	10.1007/BF00007413	yes	dropped o2 causing weird outliers	Table	O'Farrell et al. (1994)	Brazil, Uruguay, Paraguay	12	Family evenness	Evenness	Algae		ziBeta	logit	Nutrient-N	N-increase	TN mg/l	b1	0.2965	0.3229	8.53083	5.15096
Comparative analysis of the phytoplankton of fifteen lowland fluvial systems of the River Plate Basin (Argentina)	10.1007/BF00007413	yes	dropped o2 causing weird outliers	Table	O'Farrell et al. (1994)	Brazil, Uruguay, Paraguay	12	Family evenness	Evenness	Algae		ziBeta	logit	Nutrient-P	P-increase	TP mg/l	b1	0.3755	0.7384	0.176667	0.117962
Biogeographic Patterns and Elevational Differentiation of Sedimentary Bacterial Communities across River Systems in China	10.1128/aem.00597-22	yes		Table	Zhang et al. (2022)	China	33	Evenness (shannon/max)	Max evenness	Bacteria		ziBeta	logit	Oxygen	Oxygen-depletion	Oxygen mg/l	b1	0.5916	0.5781	6.9103	1.82943
Comparative analysis of the phytoplankton of fifteen lowland fluvial systems of the River Plate Basin (Argentina)	10.1007/BF00007413	yes	dropped o2 causing weird outliers	Table	O'Farrell et al. (1994)	Brazil, Uruguay, Paraguay	12	Family evenness	Evenness	Algae		ziBeta	logit	Thermal	Warming	Temperature degrees celcius	b1	-0.1845	4.6446	21.6077	1.89801
Electrofishing Effort Required to Estimate Biotic Condition in Southern Idaho Rivers	10.1577/M06-115.1	yes		Table	Maret et al. (2007)	USA	15	Species richness	Taxon	Fish		NB	log				b0	2.63674	0.69382	1	1
Electrofishing Effort Required to Estimate Biotic Condition in Southern Idaho Rivers	10.1577/M06-115.1	yes		Table	Maret et al. (2007)	USA	15	Species richness	Taxon	Fish		NB	log	Salinity	Salinity-increase	EC us/cm	b1	-0.06897	0.11815	426.2	236.201
Electrofishing Effort Required to Estimate Biotic Condition in Southern Idaho Rivers	10.1577/M06-115.1	yes		Table	Maret et al. (2007)	USA	15	sensitive native fish fraction	Fraction sensitive	Fish		ziBeta	logit				b0	-5.037	2.5888	1	1
Electrofishing Effort Required to Estimate Biotic Condition in Southern Idaho Rivers	10.1577/M06-115.1	yes		Table	Maret et al. (2007)	USA	15	sensitive native fish fraction	Fraction sensitive	Fish		ziBeta	logit	Salinity	Salinity-increase	EC us/cm	b1	0.3291	0.447	426.2	236.201
EFFECTS OF IMPERVIOUS COVER AT MULTIPLE SPATIAL SCALES ON COASTAL WATERSHED STREAMS	10.1111 ⁄j.1752-1688.2007.00057.x	yes		Table	Schiff et al. (2007)	USA	9	Taxa richness	Taxon	Invertebrates		NB	log				b0	1.9894	0.7067	1	1
EFFECTS OF IMPERVIOUS COVER AT MULTIPLE SPATIAL SCALES ON COASTAL WATERSHED STREAMS	10.1111 ⁄j.1752-1688.2007.00057.x	yes		Table	Schiff et al. (2007)	USA	9	Taxa richness	Taxon	Invertebrates		NB	log	Nutrient-N	N-increase	NO3 mg/l	b1	0.1188	0.1445	2.65222	2.13693
EFFECTS OF IMPERVIOUS COVER AT MULTIPLE SPATIAL SCALES ON COASTAL WATERSHED STREAMS	10.1111 ⁄j.1752-1688.2007.00057.x	yes		Table	Schiff et al. (2007)	USA	9	Taxa richness	Taxon	Invertebrates		NB	log	Nutrient-P	P-increase	PO4 mg/l	b1	-0.1707	0.124	0.0298722	0.0393193
EFFECTS OF IMPERVIOUS COVER AT MULTIPLE SPATIAL SCALES ON COASTAL WATERSHED STREAMS	10.1111 ⁄j.1752-1688.2007.00057.x	yes		Table	Schiff et al. (2007)	USA	9	EPT%	Fraction sensitive	Invertebrates		Beta	logit				b0	-0.69005	1.05073	1	1
EFFECTS OF IMPERVIOUS COVER AT MULTIPLE SPATIAL SCALES ON COASTAL WATERSHED STREAMS	10.1111 ⁄j.1752-1688.2007.00057.x	yes		Table	Schiff et al. (2007)	USA	9	EPT%	Fraction sensitive	Invertebrates		Beta	logit	Nutrient-N	N-increase	NO3 mg/l	b1	-0.34369	0.22045	2.65222	2.13693
EFFECTS OF IMPERVIOUS COVER AT MULTIPLE SPATIAL SCALES ON COASTAL WATERSHED STREAMS	10.1111 ⁄j.1752-1688.2007.00057.x	yes		Table	Schiff et al. (2007)	USA	9	EPT%	Fraction sensitive	Invertebrates		Beta	logit	Nutrient-P	P-increase	PO4 mg/l	b1	-0.03427	0.21049	0.0298722	0.0393193
Variation in stream diatom communities in relation to water quality and catchment variables in a boreal, urbanized region	10.1016/j.scitotenv.2015.05.101	yes		Figure	Teittinen et al. (2015)	Finland	50	Diatom richness	Taxon	Algae		NB	log				b0	2.99333	0.18318	1	1
Variation in stream diatom communities in relation to water quality and catchment variables in a boreal, urbanized region	10.1016/j.scitotenv.2015.05.101	yes		Figure	Teittinen et al. (2015)	Finland	50	Diatom richness	Taxon	Algae		NB	log	Nutrient-P	P-increase	TP mg/l	b1	0.1318	0.05113	0.0416762	0.0347665
Variation in stream diatom communities in relation to water quality and catchment variables in a boreal, urbanized region	10.1016/j.scitotenv.2015.05.101	yes		Figure	Teittinen et al. (2015)	Finland	50	Diatom richness	Taxon	Algae		NB	log				b0	4.6646	0.5027	1	1
Variation in stream diatom communities in relation to water quality and catchment variables in a boreal, urbanized region	10.1016/j.scitotenv.2015.05.101	yes		Figure	Teittinen et al. (2015)	Finland	50	Diatom richness	Taxon	Algae		NB	log	Thermal	Warming	Temperature degrees celcius	b1	-0.544	0.2064	11.8762	3.56638
Fishes and environment in northwestern Argentina: from lowland to Puna	10.1007/s10750-004-8299-9	yes		Table	Menni et al. (2005)	Argentina	12	Species richness	Taxon	Fish		NB	log				b0	-1.9753	1.6839	1	1
Fishes and environment in northwestern Argentina: from lowland to Puna	10.1007/s10750-004-8299-9	yes		Table	Menni et al. (2005)	Argentina	12	Species richness	Taxon	Fish		NB	log	Salinity	Salinity-increase	EC us/cm	b1	0.5753	0.2632	610.917	364.555
Spatial and Temporal Variation in Fishes of the Upper Red River Drainage (Oklahoma–Texas)	10.1894/GG-27.1	yes	random effect of year nested under site 1|site/year	Table	Chad et al. (2010)	USA	16	Fish taxa richness	Taxon	Fish	r	NB	log				b0	-1.24495	2.73643	1	1
Spatial and Temporal Variation in Fishes of the Upper Red River Drainage (Oklahoma–Texas)	10.1894/GG-27.1	yes	random effect of year nested under site 1|site/year	Table	Chad et al. (2010)	USA	16	Fish taxa richness	Taxon	Fish	r	NB	log	Salinity	Salinity-increase	EC us/cm	b1	-0.07312	0.10007	3150.38	1360.35
Spatial and Temporal Variation in Fishes of the Upper Red River Drainage (Oklahoma–Texas)	10.1894/GG-27.1	yes	random effect of year nested under site 1|site/year	Table	Chad et al. (2010)	USA	16	Fish taxa richness	Taxon	Fish	r	NB	log	Thermal	Warming	Temperature degrees celcius	b1	1.37937	0.80619	17.4062	1.66632
Spatial and Temporal Variation in Fishes of the Upper Red River Drainage (Oklahoma–Texas)	10.1894/GG-27.1	yes	random effect of year nested under site 1|site/year	Table	Chad et al. (2010)	USA	16	Fish taxa richness	Taxon	Fish	r	NB	log	Flow	Flow-cessation	Flow velocity m/s	b1	0.04354	0.12903	0.5875	0.34809
BIOTIC AND ABIOTIC CHANGES ALONG THE RECOVERY GRADIENT OF TWO IMPOUNDED RIVERS WITH DIFFERENT IMPOUNDMENT USE	10.1023/A:1005712024049	yes		Table	Camargo et al. (1998)	USA	6	Richness	Taxon	Invertebrates		NB	log	Oxygen	Oxygen-depletion	Oxygen mg/l	b1	1.5769	0.817	7.88667	1.81853
Do temporary streams of Mediterranean islands have a distinct macroinvertebrate community? The case of Majorca	10.1127/1863-9135/2007/0168-0055	yes	random effect on the two locations	Table	Álvarez et al. (2007)	Spain	10	Taxonomic richness	Taxon	Invertebrates	r	NB	log	Sediment	Sediment-enrichment	fine sediment %	b1	0.25819	0.16387	0.385	0.197273
Aquatic insect diversity in streams across a rural–urban land-use discontinuum	10.1007/s10750-019-3955-2	yes	random effect on site	Figure	Lundquist et al. (2019)	USA	14	Taxonomic richness	Taxon	Invertebrates	r	NB	log				b0	4.0506	4.0979	1	1
Aquatic insect diversity in streams across a rural–urban land-use discontinuum	10.1007/s10750-019-3955-2	yes	random effect on site	Figure	Lundquist et al. (2019)	USA	14	Taxonomic richness	Taxon	Invertebrates	r	NB	log	Salinity	Salinity-increase	EC us/cm	b1	-0.622	0.1833	281.5	181.439
Aquatic insect diversity in streams across a rural–urban land-use discontinuum	10.1007/s10750-019-3955-2	yes	random effect on site	Figure	Lundquist et al. (2019)	USA	14	Taxonomic richness	Taxon	Invertebrates	r	NB	log	Thermal	Warming	Temperature degrees celcius	b1	0.2615	1.3846	17.5143	1.52359
Aquatic insect diversity in streams across a rural–urban land-use discontinuum	10.1007/s10750-019-3955-2	yes	random effect on site	Figure	Lundquist et al. (2019)	USA	14	Taxonomic richness	Taxon	Invertebrates	r	NB	log	Nutrient-N	N-increase	NO3 mg/l	b1	-0.2029	0.1731	0.172143	0.0978365
Aquatic insect diversity in streams across a rural–urban land-use discontinuum	10.1007/s10750-019-3955-2	yes	random effect on site	Figure	Lundquist et al. (2019)	USA	14	EPT% taxa	Fraction sensitive	Invertebrates	r	ziBeta	logit				b0	4.3488	3.0789	1	1
Aquatic insect diversity in streams across a rural–urban land-use discontinuum	10.1007/s10750-019-3955-2	yes	random effect on site	Figure	Lundquist et al. (2019)	USA	14	EPT% taxa	Fraction sensitive	Invertebrates	r	ziBeta	logit	Salinity	Salinity-increase	EC us/cm	b1	-0.1271	0.1415	281.5	181.439
Aquatic insect diversity in streams across a rural–urban land-use discontinuum	10.1007/s10750-019-3955-2	yes	random effect on site	Figure	Lundquist et al. (2019)	USA	14	EPT% taxa	Fraction sensitive	Invertebrates	r	ziBeta	logit	Thermal	Warming	Temperature degrees celcius	b1	-1.2612	1.0112	17.5143	1.52359
Aquatic insect diversity in streams across a rural–urban land-use discontinuum	10.1007/s10750-019-3955-2	yes	random effect on site	Figure	Lundquist et al. (2019)	USA	14	EPT% taxa	Fraction sensitive	Invertebrates	r	ziBeta	logit	Nutrient-N	N-increase	NO3 mg/l	b1	-0.1298	0.141	0.172143	0.0978365
Treated and untreated wastewater effluents alter river sediment bacterial communities involved in nitrogen and sulphur cycling	0.1016/j.scitotenv.2018.03.229	yes	random effect on river	Table	Martínez-Santos et a. (2018)	Spain	8	Evenness	Evenness	Bacteria	r	Beta	logit				b0	2.0788	0.19325	1	1
Treated and untreated wastewater effluents alter river sediment bacterial communities involved in nitrogen and sulphur cycling	0.1016/j.scitotenv.2018.03.229	yes	random effect on river	Table	Martínez-Santos et a. (2018)	Spain	8	Evenness	Evenness	Bacteria	r	Beta	logit	Nutrient-N	N-increase	NO3 mg/l	b1	0.1377	0.02661	1.58325	1.21706
Treated and untreated wastewater effluents alter river sediment bacterial communities involved in nitrogen and sulphur cycling	0.1016/j.scitotenv.2018.03.229	yes	random effect on river	Table	Martínez-Santos et a. (2018)	Spain	8	OTU richness	Taxon	Bacteria	r	NB	log				b0	9.75249	0.49046	1	1
Treated and untreated wastewater effluents alter river sediment bacterial communities involved in nitrogen and sulphur cycling	0.1016/j.scitotenv.2018.03.229	yes	random effect on river	Table	Martínez-Santos et a. (2018)	Spain	8	OTU richness	Taxon	Bacteria	r	NB	log	Nutrient-N	N-increase	NO3 mg/l	b1	-0.11865	0.07047	1.58325	1.21706
Fish assemblages in stream stretches occupied by cattail (Typhaceae, Angiospermae) stands in Southeast Brazil	10.1590/S1679-62252009000200016	yes	random effect on season	Table	Carla da Rocha et al. (2009)	Brazil	12	Species richness	Taxon	Fish	r	NB	log				b0	-0.9347	1.69213	1	1
Fish assemblages in stream stretches occupied by cattail (Typhaceae, Angiospermae) stands in Southeast Brazil	10.1590/S1679-62252009000200016	yes	random effect on season	Table	Carla da Rocha et al. (2009)	Brazil	12	Species richness	Taxon	Fish	r	NB	log	Salinity	Salinity-increase	EC us/cm	b1	0.72872	0.41283	136.5	43.1414
Fish assemblages in stream stretches occupied by cattail (Typhaceae, Angiospermae) stands in Southeast Brazil	10.1590/S1679-62252009000200016	yes	random effect on season	Table	Carla da Rocha et al. (2009)	Brazil	12	Species richness	Taxon	Fish	r	NB	log	Thermal	Warming	Temperature degrees celcius	b1	-0.01658	0.88013	21.4583	3.24386
Fish assemblages in stream stretches occupied by cattail (Typhaceae, Angiospermae) stands in Southeast Brazil	10.1590/S1679-62252009000200016	yes	random effect on season	Table	Carla da Rocha et al. (2009)	Brazil	12	Species richness	Taxon	Fish	r	NB	log	Flow	Flow-cessation	Flow velocity m/s	b1	-0.07443	0.12696	0.308333	0.144338
Fish assemblages in stream stretches occupied by cattail (Typhaceae, Angiospermae) stands in Southeast Brazil	10.1590/S1679-62252009000200016	yes	random effect on season	Table	Carla da Rocha et al. (2009)	Brazil	12	Evenness	Evenness	Fish	r	Beta	logit				b0	0.49935	2.8926	1	1
Fish assemblages in stream stretches occupied by cattail (Typhaceae, Angiospermae) stands in Southeast Brazil	10.1590/S1679-62252009000200016	yes	random effect on season	Table	Carla da Rocha et al. (2009)	Brazil	12	Evenness	Evenness	Fish	r	Beta	logit	Salinity	Salinity-increase	EC us/cm	b1	0.18264	0.70415	136.5	43.1414
Fish assemblages in stream stretches occupied by cattail (Typhaceae, Angiospermae) stands in Southeast Brazil	10.1590/S1679-62252009000200016	yes	random effect on season	Table	Carla da Rocha et al. (2009)	Brazil	12	Evenness	Evenness	Fish	r	Beta	logit	Thermal	Warming	Temperature degrees celcius	b1	-0.1742	1.54713	21.4583	3.24386
Fish assemblages in stream stretches occupied by cattail (Typhaceae, Angiospermae) stands in Southeast Brazil	10.1590/S1679-62252009000200016	yes	random effect on season	Table	Carla da Rocha et al. (2009)	Brazil	12	Evenness	Evenness	Fish	r	Beta	logit	Flow	Flow-cessation	Flow velocity m/s	b1	0.02738	0.22956	0.308333	0.144338
Contrasting patterns of the bacterial and archaeal communities in a high-elevation river in northwestern China	10.1007/s12275-018-7244-y	yes		Figure	Hu et al. (2018)	China	8	Richness	Taxon	Bacteria		NB	log				b0	1.53677	3.43285	1	1
Contrasting patterns of the bacterial and archaeal communities in a high-elevation river in northwestern China	10.1007/s12275-018-7244-y	yes		Figure	Hu et al. (2018)	China	8	Richness	Taxon	Bacteria		NB	log	Thermal	Warming	Temperature degrees celcius	b1	0.224569	0.127742	12.4138	2.83913
Fish and environmental variable data in mountain streams of the Ren River	10.1002/ece3.7917	no	random effect on 1|site/season	Dataset	liu et al. (2022)	China	36	Number of Fish taxa	Taxon	Fish	r	NB	log	Oxygen	Oxygen-depletion	Oxygen mg/l	b1	0.904342	0.782374	9.07917	1.81251
Contrasting patterns of the bacterial and archaeal communities in a high-elevation river in northwestern China	10.1007/s12275-018-7244-y	yes		Figure	Hu et al. (2018)	China	8	Richness	Taxon	Bacteria		NB	log	Nutrient-N	N-increase	TN mg/l	b1	0.077548	0.153288	0.2225	0.0552268
Contrasting patterns of the bacterial and archaeal communities in a high-elevation river in northwestern China	10.1007/s12275-018-7244-y	yes		Figure	Hu et al. (2018)	China	8	Richness	Taxon	Bacteria		NB	log	Nutrient-P	P-increase	TP mg/l	b1	0.005834	0.038221	0.20625	0.305471
Contrasting patterns of the bacterial and archaeal communities in a high-elevation river in northwestern China	10.1007/s12275-018-7244-y	yes		Figure	Hu et al. (2018)	China	8	Evenness	Evenness	Bacteria		Beta	logit				b0	1.33892	3.44925	1	1
Contrasting patterns of the bacterial and archaeal communities in a high-elevation river in northwestern China	10.1007/s12275-018-7244-y	yes		Figure	Hu et al. (2018)	China	8	Evenness	Evenness	Bacteria		Beta	logit	Thermal	Warming	Temperature degrees celcius	b1	0.38196	0.12676	12.4138	2.83913
Fish and environmental variable data in mountain streams of the Ren River	10.1002/ece3.7917	no	random effect on 1|site/season	Dataset	liu et al. (2022)	China	36	Evenness	Evenness	Fish	r	ziBeta	logit	Oxygen	Oxygen-depletion	Oxygen mg/l	b1	0.2209	1.2196	9.07917	1.81251
Contrasting patterns of the bacterial and archaeal communities in a high-elevation river in northwestern China	10.1007/s12275-018-7244-y	yes		Figure	Hu et al. (2018)	China	8	Evenness	Evenness	Bacteria		Beta	logit	Nutrient-N	N-increase	TN mg/l	b1	-0.14409	0.1542	0.2225	0.0552268
Contrasting patterns of the bacterial and archaeal communities in a high-elevation river in northwestern China	10.1007/s12275-018-7244-y	yes		Figure	Hu et al. (2018)	China	8	Evenness	Evenness	Bacteria		Beta	logit	Nutrient-P	P-increase	TP mg/l	b1	0.02271	0.03822	0.20625	0.305471
Structural and functional diversity of biofilm bacterial communities along the Pearl River Estuary, South China	10.1016/j.rsma.2019.100926	yes		Table	Mai et al. (2020)	China	8	OTU richness	Taxon	Bacteria		NB	log				b0	-1.97717	4.19444	1	1
Structural and functional diversity of biofilm bacterial communities along the Pearl River Estuary, South China	10.1016/j.rsma.2019.100926	yes		Table	Mai et al. (2020)	China	8	OTU richness	Taxon	Bacteria		NB	log	Thermal	Warming	Temperature degrees celcius	b1	3.20921	1.4054	24.7812	1.28278
The investigation of the physiochemical factors and bacterial communities indicates a low‑toxic infectious risk of the Qiujiang River in Shanghai, China	10.1007/s11356-023-27144-5	yes		Table	Hou et al. (2023)	China	9	Evenness	Evenness	Bacteria		Beta	logit	Oxygen	Oxygen-depletion	Oxygen mg/l	b1	-0.4039	0.5835	14.9111	1.80655
Structural and functional diversity of biofilm bacterial communities along the Pearl River Estuary, South China	10.1016/j.rsma.2019.100926	yes		Table	Mai et al. (2020)	China	8	OTU richness	Taxon	Bacteria		NB	log	Salinity	Salinity-increase	EC us/cm	b1	-0.41021	0.13047	3734.27	3497.83
Structural and functional diversity of biofilm bacterial communities along the Pearl River Estuary, South China	10.1016/j.rsma.2019.100926	yes		Table	Mai et al. (2020)	China	8	OTU richness	Taxon	Bacteria		NB	log	Nutrient-P	P-increase	PO4 mg/l	b1	-0.07429	0.109	0.195	0.162217
Structural and functional diversity of biofilm bacterial communities along the Pearl River Estuary, South China	10.1016/j.rsma.2019.100926	yes		Table	Mai et al. (2020)	China	8	OTU richness	Taxon	Bacteria		NB	log	Nutrient-N	N-increase	NO3 mg/l	b1	1.10205	1.18219	2.7575	0.572856
Structural and functional diversity of biofilm bacterial communities along the Pearl River Estuary, South China	10.1016/j.rsma.2019.100926	yes		Table	Mai et al. (2020)	China	8	Evenness	Evenness	Bacteria		Beta	logit				b0	-21.3453	1.67542	1	1
Structural and functional diversity of biofilm bacterial communities along the Pearl River Estuary, South China	10.1016/j.rsma.2019.100926	yes		Table	Mai et al. (2020)	China	8	Evenness	Evenness	Bacteria		Beta	logit	Thermal	Warming	Temperature degrees celcius	b1	7.49853	0.57223	24.7812	1.28278
Influence of substrate type and physico‐chemical conditions on macroinvertebrate faunas and biotic indices of some lowland Waikato, New Zealand, streams	10.1080/00288330.1998.9516802	yes		Table	Collier et al. (1998)	New Zealand	15	Genera richness	Taxon	Macrophytes		NB	log	Oxygen	Oxygen-depletion	Oxygen mg/l	b1	0.3667	0.7775	8.92667	1.78864
Structural and functional diversity of biofilm bacterial communities along the Pearl River Estuary, South China	10.1016/j.rsma.2019.100926	yes		Table	Mai et al. (2020)	China	8	Evenness	Evenness	Bacteria		Beta	logit	Salinity	Salinity-increase	EC us/cm	b1	-0.268346	0.047145	3734.27	3497.83
Structural and functional diversity of biofilm bacterial communities along the Pearl River Estuary, South China	10.1016/j.rsma.2019.100926	yes		Table	Mai et al. (2020)	China	8	Evenness	Evenness	Bacteria		Beta	logit	Nutrient-P	P-increase	PO4 mg/l	b1	0.004776	0.041963	0.195	0.162217
Structural and functional diversity of biofilm bacterial communities along the Pearl River Estuary, South China	10.1016/j.rsma.2019.100926	yes		Table	Mai et al. (2020)	China	8	Evenness	Evenness	Bacteria		Beta	logit	Nutrient-N	N-increase	NO3 mg/l	b1	1.42624	0.486155	2.7575	0.572856
Bacterial Community Shifts Driven by Nitrogen Pollution in River Sediments of a Highly Urbanized City	doi:10.3390/ijerph16203794	yes		Table	Lin et al. (2019)	China	12	OTU richness	Taxon	Bacteria		NB	log				b0	8.26641	0.08543	1	1
Bacterial Community Shifts Driven by Nitrogen Pollution in River Sediments of a Highly Urbanized City	doi:10.3390/ijerph16203794	yes		Table	Lin et al. (2019)	China	12	OTU richness	Taxon	Bacteria		NB	log	Nutrient-N	N-increase	TN mg/l	b1	0.07575	0.06954	2.16083	0.735038
Influence of substrate type and physico‐chemical conditions on macroinvertebrate faunas and biotic indices of some lowland Waikato, New Zealand, streams	10.1080/00288330.1998.9516802	yes		Table	Collier et al. (1998)	New Zealand	15	Cover%	Cover	Macrophytes		ziBeta	logit	Oxygen	Oxygen-depletion	Oxygen mg/l	b1	-0.9545	1.2928	8.92667	1.78864
Bacterial Community Shifts Driven by Nitrogen Pollution in River Sediments of a Highly Urbanized City	doi:10.3390/ijerph16203794	yes		Table	Lin et al. (2019)	China	12	Evenness (shannon/max)	Max evenness	Bacteria		ziBeta	logit				b0	1.676	0.5812	1	1
Bacterial Community Shifts Driven by Nitrogen Pollution in River Sediments of a Highly Urbanized City	doi:10.3390/ijerph16203794	yes		Table	Lin et al. (2019)	China	12	Evenness (shannon/max)	Max evenness	Bacteria		ziBeta	logit	Nutrient-N	N-increase	TN mg/l	b1	0.469	0.3988	2.16083	0.735038
Macroplastics Pollution in the Surma River in Bangladesh: A Threat to Fish Diversity and Freshwater Ecosystems	10.3390/w14203263	yes	named paper_25587 but is not no in the list of dois???	Table	Abdullah et al. (2022)	Bangladesh	6	Evenness	Evenness	Fish		Beta	logit	Oxygen	Oxygen-depletion	Oxygen mg/l	b1	-0.2329	0.4341	5.57333	1.77747
Relationships between indicators of acid-base chemistry and fish assemblages in streams of the Great Smoky Mountains National Park	10.1016/j.ecolind.2018.01.021	yes		Figure	Paladingo et al. (2018)	USA	243	Species richness	Taxon	Fish		ziNB	log				b0	3.2953	0.2678	1	1
Relationships between indicators of acid-base chemistry and fish assemblages in streams of the Great Smoky Mountains National Park	10.1016/j.ecolind.2018.01.021	yes		Figure	Paladingo et al. (2018)	USA	243	Species richness	Taxon	Fish		ziNB	log	Nutrient-N	N-increase	NO3 mg/l	b1	-0.9171	0.1034	20.4793	15.6732
COMMUNITY STRUCTURE OF AGE-0 FISHES IN PAIRED MAINSTEM AND CREATED SHALLOW-WATER HABITATS IN THE LOWER MISSOURI RIVER	10.1002/rra.2891	yes	random effect on river main/chute	Table	Starks et al. (2016)	USA	12	Species richness	Taxon	Fish	r	NB	log				b0	5.0809	14.1789	1	1
Effects of a natural precipitation gradient on fish and macroinvertebrate assemblages in coastal streams	10.7717/peerj.12137	no		Dataset	Kinard et al. (2021)	USA	10	Number of Fish taxa	Taxon	Fish		NB	log	Oxygen	Oxygen-depletion	Oxygen mg/l	b1	0.04925	0.94786	7.0372	1.76754
COMMUNITY STRUCTURE OF AGE-0 FISHES IN PAIRED MAINSTEM AND CREATED SHALLOW-WATER HABITATS IN THE LOWER MISSOURI RIVER	10.1002/rra.2891	yes	random effect on river main/chute	Table	Starks et al. (2016)	USA	12	Species richness	Taxon	Fish	r	NB	log	Flow	Flow-cessation	Flow velocity m/s	b1	0.6182	0.6362	0.48	0.170986
COMMUNITY STRUCTURE OF AGE-0 FISHES IN PAIRED MAINSTEM AND CREATED SHALLOW-WATER HABITATS IN THE LOWER MISSOURI RIVER	10.1002/rra.2891	yes	random effect on river main/chute	Table	Starks et al. (2016)	USA	12	Species richness	Taxon	Fish	r	NB	log	Thermal	Warming	Temperature degrees celcius	b1	3.3119	4.7684	25.3083	1.33175
Shift in the microbial community composition of surface water and sediment along an urban river	10.1016/j.scitotenv.2018.01.203	yes		Table	Wang et al. (2018)	China	8	OTU richness	Taxon	Bacteria		NB	log				b0	9.46052	2.32191	1	1
Effects of a natural precipitation gradient on fish and macroinvertebrate assemblages in coastal streams	10.7717/peerj.12137	no		Dataset	Kinard et al. (2021)	USA	10	Number of invertebrate taxa	Sensitive abundance	Invertebrates		NB	log	Oxygen	Oxygen-depletion	Oxygen mg/l	b1	0.04925	0.94786	7.0372	1.76754
Shift in the microbial community composition of surface water and sediment along an urban river	10.1016/j.scitotenv.2018.01.203	yes		Table	Wang et al. (2018)	China	8	OTU richness	Taxon	Bacteria		NB	log	Nutrient-N	N-increase	NO3 mg/l	b1	-0.28386	0.07153	1.04125	0.562277
Shift in the microbial community composition of surface water and sediment along an urban river	10.1016/j.scitotenv.2018.01.203	yes		Table	Wang et al. (2018)	China	8	OTU richness	Taxon	Bacteria		NB	log	Nutrient-P	P-increase	TP mg/l	b1	-0.10887	0.05478	0.3	0.272292
Shift in the microbial community composition of surface water and sediment along an urban river	10.1016/j.scitotenv.2018.01.203	yes		Table	Wang et al. (2018)	China	8	OTU richness	Taxon	Bacteria		NB	log	Thermal	Warming	Temperature degrees celcius	b1	-0.88659	0.66371	26.5125	0.918753
Shift in the microbial community composition of surface water and sediment along an urban river	10.1016/j.scitotenv.2018.01.203	yes		Table	Wang et al. (2018)	China	8	Evenness	Evenness	Bacteria		Beta	logit				b0	35.8132	16.9696	1	1
Fish diversity with relation to water quality of Bhadra River of Western Ghats (INDIA)	10.1007/s10661-008-0729-0	yes		Table	Shahnawaz et al. (2010)	India	6	Total number of species	Taxon	Fish		NB	log	Oxygen	Oxygen-depletion	Oxygen mg/l	b1	-1.6223	1.1964	8.74667	1.76034
Shift in the microbial community composition of surface water and sediment along an urban river	10.1016/j.scitotenv.2018.01.203	yes		Table	Wang et al. (2018)	China	8	Evenness	Evenness	Bacteria		Beta	logit	Nutrient-N	N-increase	NO3 mg/l	b1	0.6487	0.5021	1.04125	0.562277
Shift in the microbial community composition of surface water and sediment along an urban river	10.1016/j.scitotenv.2018.01.203	yes		Table	Wang et al. (2018)	China	8	Evenness	Evenness	Bacteria		Beta	logit	Nutrient-P	P-increase	TP mg/l	b1	-1.1801	0.4071	0.3	0.272292
Shift in the microbial community composition of surface water and sediment along an urban river	10.1016/j.scitotenv.2018.01.203	yes		Table	Wang et al. (2018)	China	8	Evenness	Evenness	Bacteria		Beta	logit	Thermal	Warming	Temperature degrees celcius	b1	-8.7824	4.8252	26.5125	0.918753
Distribution of detritivores in tropical forest streams of peninsular Malaysia: role of temperature, canopy cover and altitude variability	10.1007/s00484-013-0648-9	yes		Table	Che Salmah et al. (2014)	Malaysia	9	Evenness	Evenness	Invertebrates		Beta	logit				b0	-5.25204	4.62689	1	1
Fish diversity with relation to water quality of Bhadra River of Western Ghats (INDIA)	10.1007/s10661-008-0729-0	yes		Table	Shahnawaz et al. (2010)	India	6	Evenness	Evenness	Fish		Beta	logit	Oxygen	Oxygen-depletion	Oxygen mg/l	b1	-2.6181	0.8721	8.74667	1.76034
Distribution of detritivores in tropical forest streams of peninsular Malaysia: role of temperature, canopy cover and altitude variability	10.1007/s00484-013-0648-9	yes		Table	Che Salmah et al. (2014)	Malaysia	9	Evenness	Evenness	Invertebrates		Beta	logit	Flow	Flow-cessation	Flow velocity	b1	-0.11187	0.08299	23.09	1.0449
Distribution of detritivores in tropical forest streams of peninsular Malaysia: role of temperature, canopy cover and altitude variability	10.1007/s00484-013-0648-9	yes		Table	Che Salmah et al. (2014)	Malaysia	9	Evenness	Evenness	Invertebrates		Beta	logit	Thermal	Warming	Temperature degrees celcius	b1	2.29657	1.49746	0.228889	0.129465
Heavy metal pollution downstream the abandoned Coval da Mó mine (Portugal) and associated effects on epilithic diatom communities	10.1016/j.scitotenv.2009.06.047	yes		Table	Ferreira da Silva et al. (2009)	Portugal	6	Number of counted taxa	Taxon	Algae		NB	log				b0	-38.9818	18.9926	1	1
Aquatic macroinvertebrate diversity in freshwater streams with native riparian vegetation of Uruguay	10.7550/rmb.45419	yes		Table	Morelli et al. (2014)	Uruguay	16	Species richness	Taxon	Invertebrates		NB	log	Oxygen	Oxygen-depletion	Oxygen mg/l	b1	0.1076	0.1718	3.17188	1.75068
Heavy metal pollution downstream the abandoned Coval da Mó mine (Portugal) and associated effects on epilithic diatom communities	10.1016/j.scitotenv.2009.06.047	yes		Table	Ferreira da Silva et al. (2009)	Portugal	6	Number of counted taxa	Taxon	Algae		NB	log	Nutrient-N	N-increase	NO3 mg/l	b1	-1.098	0.5062	3.43333	2.49568
Heavy metal pollution downstream the abandoned Coval da Mó mine (Portugal) and associated effects on epilithic diatom communities	10.1016/j.scitotenv.2009.06.047	yes		Table	Ferreira da Silva et al. (2009)	Portugal	6	Number of counted taxa	Taxon	Algae		NB	log	Salinity	Salinity-increase	EC us/cm	b1	1.6517	0.8696	102.979	52.1605
Heavy metal pollution downstream the abandoned Coval da Mó mine (Portugal) and associated effects on epilithic diatom communities	10.1016/j.scitotenv.2009.06.047	yes		Table	Ferreira da Silva et al. (2009)	Portugal	6	Evenness (shannon/max)	Max evenness	Algae		ziBeta	logit				b0	-75.389	14.2279	1	1
Aquatic macroinvertebrate diversity in freshwater streams with native riparian vegetation of Uruguay	10.7550/rmb.45419	yes		Table	Morelli et al. (2014)	Uruguay	16	Evenness	Evenness	Invertebrates		Beta	logit	Oxygen	Oxygen-depletion	Oxygen mg/l	b1	-0.41419	0.2589	3.17188	1.75068
Heavy metal pollution downstream the abandoned Coval da Mó mine (Portugal) and associated effects on epilithic diatom communities	10.1016/j.scitotenv.2009.06.047	yes		Table	Ferreira da Silva et al. (2009)	Portugal	6	Evenness (shannon/max)	Max evenness	Algae		ziBeta	logit	Nutrient-N	N-increase	NO3 mg/l	b1	1.9558	0.3616	3.43333	2.49568
Heavy metal pollution downstream the abandoned Coval da Mó mine (Portugal) and associated effects on epilithic diatom communities	10.1016/j.scitotenv.2009.06.047	yes		Table	Ferreira da Silva et al. (2009)	Portugal	6	Evenness (shannon/max)	Max evenness	Algae		ziBeta	logit	Salinity	Salinity-increase	EC us/cm	b1	-3.4415	0.6728	102.979	52.1605
Phytoremediation of the polluted Waigang River and general survey on variation of phytoplankton population	10.1007/s11356-012-0931-z	yes		Table	Hu et al. (2012)	China	10	Species richness	Taxon	Algae		NB	log				b0	1.0111	0.9976	1	1
Phytoremediation of the polluted Waigang River and general survey on variation of phytoplankton population	10.1007/s11356-012-0931-z	yes		Table	Hu et al. (2012)	China	10	Species richness	Taxon	Algae		NB	log	Nutrient-N	N-increase	TN mg/l	b1	0.5554	0.3654	4.113	4.01533
Phytoremediation of the polluted Waigang River and general survey on variation of phytoplankton population	10.1007/s11356-012-0931-z	yes		Table	Hu et al. (2012)	China	10	Species richness	Taxon	Algae		NB	log	Nutrient-P	P-increase	TP mg/l	b1	-1.5125	0.4783	0.345	0.254209
Phytoremediation of the polluted Waigang River and general survey on variation of phytoplankton population	10.1007/s11356-012-0931-z	yes		Table	Hu et al. (2012)	China	10	Evenness	Evenness	Algae		Beta	logit				b0	-3.5577	1.8977	1	1
Phytoremediation of the polluted Waigang River and general survey on variation of phytoplankton population	10.1007/s11356-012-0931-z	yes		Table	Hu et al. (2012)	China	10	Evenness	Evenness	Algae		Beta	logit	Nutrient-N	N-increase	TN mg/l	b1	1.0525	0.7091	4.113	4.01533
Phytoremediation of the polluted Waigang River and general survey on variation of phytoplankton population	10.1007/s11356-012-0931-z	yes		Table	Hu et al. (2012)	China	10	Evenness	Evenness	Algae		Beta	logit	Nutrient-P	P-increase	TP mg/l	b1	-2.3021	0.8979	0.345	0.254209
Negative correlations between native macrophyte diversity and water hyacinth abundance are stronger in its introduced than in its native range	10.1111/ddi.13014	no	select only rivers	Dataset	Lolis et al. (2020)	Brazil, China	31	Species richness	Taxon	Macrophytes		NB	log				b0	4.61377	2.29769	1	1
Negative correlations between native macrophyte diversity and water hyacinth abundance are stronger in its introduced than in its native range	10.1111/ddi.13014	no	select only rivers	Dataset	Lolis et al. (2020)	Brazil, China	31	Species richness	Taxon	Macrophytes		NB	log	Salinity	Salinity-increase	EC us/cm	b1	-0.37195	0.08214	121.19	131.687
Negative correlations between native macrophyte diversity and water hyacinth abundance are stronger in its introduced than in its native range	10.1111/ddi.13014	no	select only rivers	Dataset	Lolis et al. (2020)	Brazil, China	31	Species richness	Taxon	Macrophytes		NB	log	Thermal	Warming	Temperature degrees celcius	b1	-0.50154	0.66106	24.6279	4.32536
Aquatic community structure across an Andes-to-Amazon fluvial gradient (random effect on the locations)	10.1111/jbi.12131	yes	random effect on the locations	Table	Lujan et al. (2013)	Peru	19	Species richness	Taxon	Fish	r	ziNB	log				b0	6.81459	2.74057	1	1
Aquatic community structure across an Andes-to-Amazon fluvial gradient	10.1111/jbi.12131	yes	random effect on the locations	Table	Lujan et al. (2013)	Peru	19	Species richness	Taxon	Fish	r	ziNB	log	Salinity	Salinity-increase	EC us/cm	b1	-0.83818	0.21086	100.463	50.0039
Aquatic community structure across an Andes-to-Amazon fluvial gradient	10.1111/jbi.12131	yes	random effect on the locations	Table	Lujan et al. (2013)	Peru	19	Species richness	Taxon	Fish	r	ziNB	log	Thermal	Warming	Temperature degrees celcius	b1	3.65318	0.65829	17.6737	4.87235
Multiple environmental stressors affect predation pressure in a tropical freshwater system	10.1038/s42003-024-06364-6	no		Dataset	Zanghi et al. (2024)	Trinidad	106	Species richness	Taxon	Fish		NB	log	Oxygen	Oxygen-depletion	Oxygen mg/l	b1	-0.1857	0.1005	4.37419	1.74297
Aquatic community structure across an Andes-to-Amazon fluvial gradient	10.1111/jbi.12131	yes	random effect on the locations	Table	Lujan et al. (2013)	Peru	19	Species richness	Taxon	Fish	r	ziNB	log	Nutrient-N	N-increase	TN mg/l	b1	0.05735	0.1301	0.599474	0.306548
Aquatic community structure across an Andes-to-Amazon fluvial gradient	10.1111/jbi.12131	yes	random effect on the locations	Table	Lujan et al. (2013)	Peru	19	Species richness	Taxon	Fish	r	ziNB	log	Nutrient-P	P-increase	PO4 mg/l	b1	0.2303	0.09805	0.988947	0.974713
Aquatic community structure across an Andes-to-Amazon fluvial gradient	10.1111/jbi.12131	yes	random effect on the locations	Table	Lujan et al. (2013)	Peru	19	Species richness	Taxon	Invertebrates		ziNB	log				b0	-0.170272	1.53244	1	1
Aquatic community structure across an Andes-to-Amazon fluvial gradient	10.1111/jbi.12131	yes	random effect on the locations	Table	Lujan et al. (2013)	Peru	19	Species richness	Taxon	Invertebrates		ziNB	log	Salinity	Salinity-increase	EC us/cm	b1	-0.225437	0.155717	100.463	50.0039
Aquatic community structure across an Andes-to-Amazon fluvial gradient	10.1111/jbi.12131	yes	random effect on the locations	Table	Lujan et al. (2013)	Peru	19	Species richness	Taxon	Invertebrates		ziNB	log	Thermal	Warming	Temperature degrees celcius	b1	0.684304	0.315871	17.6737	4.87235
ASSESSING THE ECOLOGICAL CONDITION OF A COASTAL PLAIN WATERSHED USING A PROBABILISTIC SURVEY DESIGN	10.1023/A:1023348931931	yes	removed EC weird magnitude of the for the units	Table	Didonato et al. (2003)	USA	17	Taxon/family richness	Taxon	Invertebrates		NB	log	Oxygen	Oxygen-depletion	Oxygen mg/l	b1	0.40878	0.29321	6.46471	1.73923
Aquatic community structure across an Andes-to-Amazon fluvial gradient	10.1111/jbi.12131	yes	random effect on the locations	Table	Lujan et al. (2013)	Peru	19	Species richness	Taxon	Invertebrates		ziNB	log	Nutrient-N	N-increase	TN mg/l	b1	0.053616	0.087505	0.599474	0.306548
Aquatic community structure across an Andes-to-Amazon fluvial gradient	10.1111/jbi.12131	yes	random effect on the locations	Table	Lujan et al. (2013)	Peru	19	Species richness	Taxon	Invertebrates		ziNB	log	Nutrient-P	P-increase	PO4 mg/l	b1	-0.009411	0.0645	0.988947	0.974713
Testing the Performance of Macroinvertebrate Metrics as Indicators of Changes in Biodiversity After Pasture Conversion in Patagonian Mountain Streams	10.1007/s11270-015-2633-x	yes		Table	Brand et al. (2015)	Chile	6	Species richness	Taxon	Invertebrates		NB	log				b0	8.1234	3.25025	1	1
Testing the Performance of Macroinvertebrate Metrics as Indicators of Changes in Biodiversity After Pasture Conversion in Patagonian Mountain Streams	10.1007/s11270-015-2633-x	yes		Table	Brand et al. (2015)	Chile	6	Species richness	Taxon	Invertebrates		NB	log	Salinity	Salinity-increase	EC us/cm	b1	-0.01742	0.01007	61.1667	33.706
Testing the Performance of Macroinvertebrate Metrics as Indicators of Changes in Biodiversity After Pasture Conversion in Patagonian Mountain Streams	10.1007/s11270-015-2633-x	yes		Table	Brand et al. (2015)	Chile	6	Species richness	Taxon	Invertebrates		NB	log	Thermal	Warming	Temperature degrees celcius	b1	0.61598	0.78653	6.33167	2.44347
Mechanisms of trophic niche compression: evidence from landscape disturbance	10.1111/1365-2656.13142	no		Dataset	Burdon et al. (2019)	New Zealand	12	Fraction of EPT taxa	Fraction sensitive	Invertebrates		Beta	logit	Oxygen	Oxygen-depletion	Oxygen mg/l	b1	-1.8398	1.1396	9.925	1.69283
Testing the Performance of Macroinvertebrate Metrics as Indicators of Changes in Biodiversity After Pasture Conversion in Patagonian Mountain Streams	10.1007/s11270-015-2633-x	yes		Table	Brand et al. (2015)	Chile	6	Species richness	Taxon	Invertebrates		NB	log	Nutrient-N	N-increase	NO3 mg/l	b1	-0.1005	0.12358	0.178333	0.110529
Legacy of a Chemical Factory Site: Contaminated Groundwater Impacts Stream Macroinvertebrates	10.1007/s00244-015-0211-2	yes		Table	Rasmussen et al. (2015)	Denmark	7	Species richness	Taxon	Invertebrates		NB	log				b0	0.74233	461.306	1	1
Legacy of a Chemical Factory Site: Contaminated Groundwater Impacts Stream Macroinvertebrates	10.1007/s00244-015-0211-2	yes		Table	Rasmussen et al. (2015)	Denmark	7	Species richness	Taxon	Invertebrates		NB	log	Salinity	Salinity-increase	EC us/cm	b1	-0.06593	10.4352	268.286	15.2394
Legacy of a Chemical Factory Site: Contaminated Groundwater Impacts Stream Macroinvertebrates	10.1007/s00244-015-0211-2	yes		Table	Rasmussen et al. (2015)	Denmark	7	Species richness	Taxon	Invertebrates		NB	log	Thermal	Warming	Temperature degrees celcius	b1	-0.12978	86.7785	13.1857	0.267261
Legacy of a Chemical Factory Site: Contaminated Groundwater Impacts Stream Macroinvertebrates	10.1007/s00244-015-0211-2	yes		Table	Rasmussen et al. (2015)	Denmark	7	Species richness	Taxon	Invertebrates		NB	log	Nutrient-N	N-increase	NO3 mg/l	b1	1.07619	72.6734	13.8551	0.689125
Legacy of a Chemical Factory Site: Contaminated Groundwater Impacts Stream Macroinvertebrates	10.1007/s00244-015-0211-2	yes		Table	Rasmussen et al. (2015)	Denmark	7	Species richness	Taxon	Invertebrates		NB	log	Nutrient-P	P-increase	PO4 mg/l	b1	0.09932	3.06809	0.0434286	0.0323566
Do temporary streams of Mediterranean islands have a distinct macroinvertebrate community? The case of Majorca	10.1127/1863-9135/2007/0168-0055	yes	random effect on the two locations	Table	Álvarez et al. (2007)	Spain	10	EPT-taxa%	Fraction sensitive	Invertebrates	r	Beta	logit	Sediment	Sediment-enrichment	fine sediment %	b1	0.27889	0.30995	0.385	0.197273
Use of an integrated monitoring approach to determine site-specific effluent metal limits	10.2175/WER.66.5.10	yes	random effect on month	Table	Diamond et al. (1994)	USA	14	Species richness	Taxon	Invertebrates	r	NB	log				b0	8.0488	7.3073	1	1
Use of an integrated monitoring approach to determine site-specific effluent metal limits	10.2175/WER.66.5.10	yes	random effect on month	Table	Diamond et al. (1994)	USA	14	Species richness	Taxon	Invertebrates	r	NB	log	Salinity	Salinity-increase	EC us/cm	b1	-0.4838	0.184	251.643	168.776
Use of an integrated monitoring approach to determine site-specific effluent metal limits	10.2175/WER.66.5.10	yes	random effect on month	Table	Diamond et al. (1994)	USA	14	Species richness	Taxon	Invertebrates	r	NB	log	Thermal	Warming	Temperature degrees celcius	b1	-0.6178	1.0163	19.7143	2.5246
Mechanisms of trophic niche compression: evidence from landscape disturbance	10.1111/1365-2656.13142	no		Dataset	Burdon et al. (2019)	New Zealand	12	Total number of taxa	Taxon	Invertebrates		NB	log	Oxygen	Oxygen-depletion	Oxygen mg/l	b1	0.9693	0.63046	9.925	1.69283
Use of an integrated monitoring approach to determine site-specific effluent metal limits	10.2175/WER.66.5.10	yes	random effect on month	Table	Diamond et al. (1994)	USA	14	Species richness	Taxon	Invertebrates	r	NB	log	Flow	Flow-cessation	Flow velocity m/s	b1	0.547	0.4304	0.287143	0.0895655
Use of an integrated monitoring approach to determine site-specific effluent metal limits	10.2175/WER.66.5.10	yes	random effect on month	Table	Diamond et al. (1994)	USA	14	Evenness	Evenness	Invertebrates	r	Beta	logit				b0	3.5837	14.1059	1	1
Use of an integrated monitoring approach to determine site-specific effluent metal limits	10.2175/WER.66.5.10	yes	random effect on month	Table	Diamond et al. (1994)	USA	14	Evenness	Evenness	Invertebrates	r	Beta	logit	Salinity	Salinity-increase	EC us/cm	b1	-0.3814	0.4097	251.643	168.776
Use of an integrated monitoring approach to determine site-specific effluent metal limits	10.2175/WER.66.5.10	yes	random effect on month	Table	Diamond et al. (1994)	USA	14	Evenness	Evenness	Invertebrates	r	Beta	logit	Thermal	Warming	Temperature degrees celcius	b1	-1.8545	1.9781	19.7143	2.5246
Mechanisms of trophic niche compression: evidence from landscape disturbance	10.1111/1365-2656.13142	no		Dataset	Burdon et al. (2019)	New Zealand	12	Total number of taxa	Taxon	Fish		NB	log	Oxygen	Oxygen-depletion	Oxygen mg/l	b1	0.82701	0.60242	9.925	1.69283
Use of an integrated monitoring approach to determine site-specific effluent metal limits	10.2175/WER.66.5.10	yes	random effect on month	Table	Diamond et al. (1994)	USA	14	Evenness	Evenness	Invertebrates	r	Beta	logit	Flow	Flow-cessation	Flow velocity m/s	b1	2.0767	0.929	0.287143	0.0895655
Use of an integrated monitoring approach to determine site-specific effluent metal limits	10.2175/WER.66.5.10	yes	random effect on month	Table	Diamond et al. (1994)	USA	14	EPT abundance %	Fraction sensitive	Invertebrates	r	Beta	logit				b0	-23.3862	16.9679	1	1
Use of an integrated monitoring approach to determine site-specific effluent metal limits	10.2175/WER.66.5.10	yes	random effect on month	Table	Diamond et al. (1994)	USA	14	EPT abundance %	Fraction sensitive	Invertebrates	r	Beta	logit	Salinity	Salinity-increase	EC us/cm	b1	-0.22275	0.4697	251.643	168.776
Use of an integrated monitoring approach to determine site-specific effluent metal limits	10.2175/WER.66.5.10	yes	random effect on month	Table	Diamond et al. (1994)	USA	14	EPT abundance %	Fraction sensitive	Invertebrates	r	Beta	logit	Thermal	Warming	Temperature degrees celcius	b1	4.71224	2.30556	19.7143	2.5246
SPATIAL VARIATION IN BENTHIC DIATOM COMMUNITIES IN RELATION TO SALINITY IN THE ARID DRÂA RIVER BASIN (SOUTHERN MOROCCO)	10.15666/aeer/2005_37093736	yes		Table	Lazrak et al. (2022)	Morocco	7	Species richness	Taxon	Algae		NB	log	Oxygen	Oxygen-depletion	Oxygen mg/l	b1	0.31618	0.39315	9.16714	1.68986
Use of an integrated monitoring approach to determine site-specific effluent metal limits	10.2175/WER.66.5.10	yes	random effect on month	Table	Diamond et al. (1994)	USA	14	EPT abundance %	Fraction sensitive	Invertebrates	r	Beta	logit	Flow	Flow-cessation	Flow velocity m/s	b1	-0.04897	1.11357	0.287143	0.0895655
Land use impacts on river health of Uma Oya, Sri Lanka: implications of spatial scales	10.1007/s10661-017-5863-0	yes		Table	Jayawardana et al. (2017)	Sri Lanka	10	EPT abundance %	Fraction sensitive	Invertebrates		Beta	logit				b0	9.243	8.6243	1	1
Land use impacts on river health of Uma Oya, Sri Lanka: implications of spatial scales	10.1007/s10661-017-5863-0	yes		Table	Jayawardana et al. (2017)	Sri Lanka	10	EPT abundance %	Fraction sensitive	Invertebrates		Beta	logit	Salinity	Salinity-increase	EC us/cm	b1	-1.4253	2.1809	139.9	38.5701
Land use impacts on river health of Uma Oya, Sri Lanka: implications of spatial scales	10.1007/s10661-017-5863-0	yes		Table	Jayawardana et al. (2017)	Sri Lanka	10	EPT abundance %	Fraction sensitive	Invertebrates		Beta	logit	Thermal	Warming	Temperature degrees celcius	b1	-0.8946	5.9584	21.7	2.58414
Land use impacts on river health of Uma Oya, Sri Lanka: implications of spatial scales	10.1007/s10661-017-5863-0	yes		Table	Jayawardana et al. (2017)	Sri Lanka	10	EPT abundance %	Fraction sensitive	Invertebrates		Beta	logit	Nutrient-N	N-increase	NO3 mg/l	b1	0.6215	0.6615	5.00429	1.85613
Land use impacts on river health of Uma Oya, Sri Lanka: implications of spatial scales	10.1007/s10661-017-5863-0	yes		Table	Jayawardana et al. (2017)	Sri Lanka	10	EPT abundance %	Fraction sensitive	Invertebrates		Beta	logit	Nutrient-P	P-increase	PO4 mg/l	b1	0.303	0.4657	0.485	0.273181
Land use impacts on river health of Uma Oya, Sri Lanka: implications of spatial scales	10.1007/s10661-017-5863-0	yes		Table	Jayawardana et al. (2017)	Sri Lanka	10	Taxon richness	Taxon	Invertebrates		NB	log				b0	2.1766	5.2165	1	1
Land use impacts on river health of Uma Oya, Sri Lanka: implications of spatial scales	10.1007/s10661-017-5863-0	yes		Table	Jayawardana et al. (2017)	Sri Lanka	10	Taxon richness	Taxon	Invertebrates		NB	log	Salinity	Salinity-increase	EC us/cm	b1	-0.3942	1.337	139.9	38.5701
Land use impacts on river health of Uma Oya, Sri Lanka: implications of spatial scales	10.1007/s10661-017-5863-0	yes		Table	Jayawardana et al. (2017)	Sri Lanka	10	Taxon richness	Taxon	Invertebrates		NB	log	Thermal	Warming	Temperature degrees celcius	b1	0.9415	3.699	21.7	2.58414
Land use impacts on river health of Uma Oya, Sri Lanka: implications of spatial scales	10.1007/s10661-017-5863-0	yes		Table	Jayawardana et al. (2017)	Sri Lanka	10	Taxon richness	Taxon	Invertebrates		NB	log	Nutrient-N	N-increase	NO3 mg/l	b1	-0.715	0.3897	5.00429	1.85613
Land use impacts on river health of Uma Oya, Sri Lanka: implications of spatial scales	10.1007/s10661-017-5863-0	yes		Table	Jayawardana et al. (2017)	Sri Lanka	10	Taxon richness	Taxon	Invertebrates		NB	log	Nutrient-P	P-increase	PO4 mg/l	b1	-0.1128	0.2884	0.485	0.273181
Influence of substrate type and physico‐chemical conditions on macroinvertebrate faunas and biotic indices of some lowland Waikato, New Zealand, streams	10.1080/00288330.1998.9516802	yes		Table	Collier et al. (1998)	New Zealand	15	Genera richness	Taxon	Macrophytes		NB	log				b0	-4.4386	5.0087	1	1
Influence of substrate type and physico‐chemical conditions on macroinvertebrate faunas and biotic indices of some lowland Waikato, New Zealand, streams	10.1080/00288330.1998.9516802	yes		Table	Collier et al. (1998)	New Zealand	15	Genera richness	Taxon	Macrophytes		NB	log	Salinity	Salinity-increase	EC us/cm	b1	0.1462	0.5007	145.533	49.1788
Influence of substrate type and physico‐chemical conditions on macroinvertebrate faunas and biotic indices of some lowland Waikato, New Zealand, streams	10.1080/00288330.1998.9516802	yes		Table	Collier et al. (1998)	New Zealand	15	Genera richness	Taxon	Macrophytes		NB	log	Thermal	Warming	Temperature degrees celcius	b1	1.2933	1.455	19.68	2.34922
SPATIAL VARIATION IN BENTHIC DIATOM COMMUNITIES IN RELATION TO SALINITY IN THE ARID DRÂA RIVER BASIN (SOUTHERN MOROCCO)	10.15666/aeer/2005_37093736	yes		Table	Lazrak et al. (2022)	Morocco	7	Evenness	Evenness	Algae		Beta	logit	Oxygen	Oxygen-depletion	Oxygen mg/l	b1	0.412882	0.099396	9.16714	1.68986
Aquatic bryophytes play a key role in sediment-stressed boreal headwater streams	10.1111/fwb.13678	no		Figure	Turunen et al. (2020)	Finland	25	Number of bryophyte species	Taxon	Macrophytes		ziNB	log	Sediment	Sediment-enrichment	Fine sediment %	b1	-0.4622	0.1468	0.383519	0.233461
Influence of substrate type and physico‐chemical conditions on macroinvertebrate faunas and biotic indices of some lowland Waikato, New Zealand, streams	10.1080/00288330.1998.9516802	yes		Table	Collier et al. (1998)	New Zealand	15	Cover%	Cover	Macrophytes		ziBeta	logit				b0	-4.6121	7.3175	1	1
Influence of substrate type and physico‐chemical conditions on macroinvertebrate faunas and biotic indices of some lowland Waikato, New Zealand, streams	10.1080/00288330.1998.9516802	yes		Table	Collier et al. (1998)	New Zealand	15	Cover%	Cover	Macrophytes		ziBeta	logit	Salinity	Salinity-increase	EC us/cm	b1	0.5917	0.9928	145.533	49.1788
Influence of substrate type and physico‐chemical conditions on macroinvertebrate faunas and biotic indices of some lowland Waikato, New Zealand, streams	10.1080/00288330.1998.9516802	yes		Table	Collier et al. (1998)	New Zealand	15	Cover%	Cover	Macrophytes		ziBeta	logit	Thermal	Warming	Temperature degrees celcius	b1	1.1472	2.1687	19.68	2.34922
Oxygen is a better predictor of macroinvertebrate richness than temperature—a systematic review	10.1088/1748-9326/ab9b42	no	Meta-analysis extracted the countries from the figure to not skew the data to unreasonable countries I set it to USA and Brazil which are clearly indicated.	Figure	Croijmans et al. (2021)	USA, Brazil	84	Number of families	Taxon	Invertebrates	r	NB	log	Oxygen	Oxygen-depletion	Oxygen mg/l	b1	0.72413	0.21451	7.55643	1.67148
The effect of riffle-scale environmental variability on macroinvertebrate assemblages in a tropical stream	10.1023/B:HYDR.0000036127.94781.3c	yes		Figure	Luz et al. (2004)	Panama	28	mean taxon richness	Taxon	Invertebrates		NB	log	Sediment	Sediment-enrichment	Sand%	b1	-0.0565	0.05428	0.370607	0.332525
Biodiversity of stream insects in the Malaysian Peninsula: spatial patterns and environmental constraints	10.1111/een.12013	yes		Table	Abdo et al. (2013)	Malaysia	9	Number of EPT-taxa	Sensitive taxon	Invertebrates		NB	log				b0	0.95428	7.00795	1	1
Helicobacter pylori and Other Enteric Bacteria in Freshwater Environments in Mexico City	10.1016/S0188-4409(01)00304-6	yes		Table	Mazari-Hiriart et al. (2001)	Mexico	17	Taxon richness	Taxon	Bacteria		NB	log	Oxygen	Oxygen-depletion	Oxygen mg/l	b1	-0.22405	0.42605	4.4	1.64697
Biodiversity of stream insects in the Malaysian Peninsula: spatial patterns and environmental constraints	10.1111/een.12013	yes		Table	Abdo et al. (2013)	Malaysia	9	Number of EPT-taxa	Sensitive taxon	Invertebrates		NB	log	Flow	Flow-cessation	Flow velocity m/s	b1	-0.04148	0.08668	0.226	0.1352
Biodiversity of stream insects in the Malaysian Peninsula: spatial patterns and environmental constraints	10.1111/een.12013	yes		Table	Abdo et al. (2013)	Malaysia	9	Number of EPT-taxa	Sensitive taxon	Invertebrates		NB	log	Thermal	Warming	Temperature degrees celcius	b1	1.01402	2.25125	1.01402	2.25125
Chironomidae and Oligochaeta for water quality evaluation in an urban river in southeastern Brazil	10.1007/s10661-014-3965-5	yes		Table	Rosa et al. (2014)	Brazil	10	Richness	Taxon	Invertebrates		NB	log				b0	-6.50622	15.3746	1	1
Chironomidae and Oligochaeta for water quality evaluation in an urban river in southeastern Brazil	10.1007/s10661-014-3965-5	yes		Table	Rosa et al. (2014)	Brazil	10	Richness	Taxon	Invertebrates		NB	log	Salinity	Salinity-increase	EC us/cm	b1	-0.87166	0.58666	246.108	133.659
Exploring the distribution patterns of macroinvertebrate signature traits and ecological preferences and their responses to urban and agricultural pollution in selected rivers in the Niger Delta ecoregion, Nigeria	10.1007/s10452-020-09759-9	yes	no units given at all!	Table	Edegbene et al. (2020)	Nigeria	17	Taxon richness (Familly)	Taxon	Invertebrates		NB	log	Oxygen	Oxygen-depletion	Oxygen mg/l	b1	-0.23404	0.26745	5.57059	1.61391
Chironomidae and Oligochaeta for water quality evaluation in an urban river in southeastern Brazil	10.1007/s10661-014-3965-5	yes		Table	Rosa et al. (2014)	Brazil	10	Richness	Taxon	Invertebrates		NB	log	Flow	Flow-cessation	Discharge m3/s	b1	0.21377	0.29944	1.076	0.761434
Chironomidae and Oligochaeta for water quality evaluation in an urban river in southeastern Brazil	10.1007/s10661-014-3965-5	yes		Table	Rosa et al. (2014)	Brazil	10	Richness	Taxon	Invertebrates		NB	log	Thermal	Warming	Temperature degrees celcius	b1	4.2041	4.72502	24.78	1.24971
Chironomidae and Oligochaeta for water quality evaluation in an urban river in southeastern Brazil	10.1007/s10661-014-3965-5	yes		Table	Rosa et al. (2014)	Brazil	10	Evenness	Evenness	Invertebrates		Beta	logit				b0	6.7952	27.6492	1	1
Chironomidae and Oligochaeta for water quality evaluation in an urban river in southeastern Brazil	10.1007/s10661-014-3965-5	yes		Table	Rosa et al. (2014)	Brazil	10	Evenness	Evenness	Invertebrates		Beta	logit	Salinity	Salinity-increase	EC us/cm	b1	0.417	1.0965	246.108	133.659
Exploring the distribution patterns of macroinvertebrate signature traits and ecological preferences and their responses to urban and agricultural pollution in selected rivers in the Niger Delta ecoregion, Nigeria	10.1007/s10452-020-09759-9	yes	no units given at all!	Table	Edegbene et al. (2020)	Nigeria	17	Evenness	Evenness	Invertebrates		Beta	logit	Oxygen	Oxygen-depletion	Oxygen mg/l	b1	0.42334	0.48379	5.57059	1.61391
Chironomidae and Oligochaeta for water quality evaluation in an urban river in southeastern Brazil	10.1007/s10661-014-3965-5	yes		Table	Rosa et al. (2014)	Brazil	10	Evenness	Evenness	Invertebrates		Beta	logit	Flow	Flow-cessation	Discharge m3/s	b1	-0.9445	0.6041	1.076	0.761434
Chironomidae and Oligochaeta for water quality evaluation in an urban river in southeastern Brazil	10.1007/s10661-014-3965-5	yes		Table	Rosa et al. (2014)	Brazil	10	Evenness	Evenness	Invertebrates		Beta	logit	Thermal	Warming	Temperature degrees celcius	b1	-2.7164	8.5037	24.78	1.24971
Environmental factors influencing the composition and distribution of the hyporheic fauna in Oklahoma streams: Variation across ecoregions	10.1127/0003-9136/2003/0158-0001	yes		Table	Hunt et al. (2003)	USA	15	Taxon richness	Taxon	Invertebrates		NB	log				b0	5.65079	3.90633	1	1
Environmental factors influencing the composition and distribution of the hyporheic fauna in Oklahoma streams: Variation across ecoregions	10.1127/0003-9136/2003/0158-0001	yes		Table	Hunt et al. (2003)	USA	15	Taxon richness	Taxon	Invertebrates		NB	log	Salinity	Salinity-increase	EC us/cm	b1	-0.29808	0.29811	928.267	887.352
A framework to diagnose the causes of river ecosystem deterioration using biological symptoms	10.1111/1365-2664.13733	no		Dataset	Feld et al. (2020)	Germany	108	Total number of taxa	Taxon	Invertebrates		NB	log	Oxygen	Oxygen-depletion	Oxygen mg/l	b1	-0.03538	0.19619	10.6479	1.53331
Environmental factors influencing the composition and distribution of the hyporheic fauna in Oklahoma streams: Variation across ecoregions	10.1127/0003-9136/2003/0158-0001	yes		Table	Hunt et al. (2003)	USA	15	Taxon richness	Taxon	Invertebrates		NB	log	Nutrient-N	N-increase	NO3 mg/l	b1	0.04587	0.0914	0.576667	0.778475
Environmental factors influencing the composition and distribution of the hyporheic fauna in Oklahoma streams: Variation across ecoregions	10.1127/0003-9136/2003/0158-0001	yes		Table	Hunt et al. (2003)	USA	15	Taxon richness	Taxon	Invertebrates		NB	log	Thermal	Warming	Temperature degrees celcius	b1	-0.83387	1.09427	24.2933	3.31565
The effects of nutrients on stream invertebrates: a regional estimation by generalized propensity score	10.1186/s13717-018-0132-x	yes		Dataset	Ouyang et al. (2018)	USA	670	Invertebrate richness	Taxon	Invertebrates		NB	log	Sediment	Sediment-enrichment	Fine sediment%	b1	-0.062144	0.010973	0.354638	0.303344
Identifying Microbial Distribution Drivers of Archaeal Community in Sediments from a Black-Odorous Urban River—A Case Study of the Zhang River Basin	10.3390/w13111545	yes		Table	Shen et al. (2021)	China	8	Evenness (shannon/max)	Max evenness	Bacteria		ziBeta	logit				b0	0.7669	1.8799	1	1
Identifying Microbial Distribution Drivers of Archaeal Community in Sediments from a Black-Odorous Urban River—A Case Study of the Zhang River Basin	10.3390/w13111545	yes		Table	Shen et al. (2021)	China	8	Evenness (shannon/max)	Max evenness	Bacteria		ziBeta	logit	Nutrient-N	N-increase	TN mg/l	b1	1.7307	1.581	2.92387	0.962313
Identifying Microbial Distribution Drivers of Archaeal Community in Sediments from a Black-Odorous Urban River—A Case Study of the Zhang River Basin	10.3390/w13111545	yes		Table	Shen et al. (2021)	China	8	Evenness (shannon/max)	Max evenness	Bacteria		ziBeta	logit	Nutrient-P	P-increase	TP mg/l	b1	-2.027	1.111	0.832125	0.393713
River health assessment using macroinvertebrates and water quality parameters: a case of the orange river in namibia (random effect date nested under site site/date)	10.1016/j.pce.2015.01.001	yes		Table	Munyika et al. (2014)	Namibia	22	Family richness	Taxon	Invertebrates	r	NB	log				b0	1.4838	2.5887	1	1
A framework to diagnose the causes of river ecosystem deterioration using biological symptoms	10.1111/1365-2664.13733	no		Dataset	Feld et al. (2020)	Germany	108	Proportion of EPT abundance (%)	Fraction sensitive	Invertebrates		Beta	logit	Oxygen	Oxygen-depletion	Oxygen mg/l	b1	0.07409	0.64142	10.6479	1.53331
Longitudinal Differences in Habitat Complexity and Fish Assemblage Structure of a Great Plains River	10.1674/0003-0031-163.1.14	yes		Table	Eitzmann et al. (2010)	USA	10	Species richness	Taxon	Fish		NB	log				b0	0.8119	6.8348	1	1
Longitudinal Differences in Habitat Complexity and Fish Assemblage Structure of a Great Plains River	10.1674/0003-0031-163.1.14	yes		Table	Eitzmann et al. (2010)	USA	10	Species richness	Taxon	Fish		NB	log	Salinity	Salinity-increase	EC us/cm	b1	0.0933	0.379	1243.3	349.847
Longitudinal Differences in Habitat Complexity and Fish Assemblage Structure of a Great Plains River	10.1674/0003-0031-163.1.14	yes		Table	Eitzmann et al. (2010)	USA	10	Species richness	Taxon	Fish		NB	log	Thermal	Warming	Temperature degrees celcius	b1	0.5195	1.4649	27.49	1.81197
Longitudinal Differences in Habitat Complexity and Fish Assemblage Structure of a Great Plains River	10.1674/0003-0031-163.1.14	yes		Table	Eitzmann et al. (2010)	USA	10	Species richness	Taxon	Fish		NB	log	Flow	Flow-cessation	Flow velocity m/s	b1	0.13	0.1967	0.3	0.113039
Longitudinal Differences in Habitat Complexity and Fish Assemblage Structure of a Great Plains River	10.1674/0003-0031-163.1.14	yes		Table	Eitzmann et al. (2010)	USA	10	Evenness	Evenness	Fish		Beta	logit				b0	-12.0795	7.95312	1	1
Longitudinal Differences in Habitat Complexity and Fish Assemblage Structure of a Great Plains River	10.1674/0003-0031-163.1.14	yes		Table	Eitzmann et al. (2010)	USA	10	Evenness	Evenness	Fish		Beta	logit	Salinity	Salinity-increase	EC us/cm	b1	0.83316	0.45076	1243.3	349.847
Longitudinal Differences in Habitat Complexity and Fish Assemblage Structure of a Great Plains River	10.1674/0003-0031-163.1.14	yes		Table	Eitzmann et al. (2010)	USA	10	Evenness	Evenness	Fish		Beta	logit	Thermal	Warming	Temperature degrees celcius	b1	1.72211	1.69209	27.49	1.81197
Longitudinal Differences in Habitat Complexity and Fish Assemblage Structure of a Great Plains River	10.1674/0003-0031-163.1.14	yes		Table	Eitzmann et al. (2010)	USA	10	Evenness	Evenness	Fish		Beta	logit	Flow	Flow-cessation	Flow velocity m/s	b1	-0.09827	0.22815	0.3	0.113039
Aquatic Macroinvertebrate Community Changes Downstream of the Hydropower Generating Dams in Myanmar-Potential Negative Impacts From Increased Power Generation (random nested effect (1|river/time))	10.3389/frwa.2020.573543	yes		Table	Ko et al. (2020)	Myanmar	15	All Taxa	Taxon	Invertebrates	r	NB	log				b0	4.8715	3.4027	1	1
Aquatic Macroinvertebrate Community Changes Downstream of the Hydropower Generating Dams in Myanmar-Potential Negative Impacts From Increased Power Generation (random nested effect (1|river/time))	10.3389/frwa.2020.573543	yes		Table	Ko et al. (2020)	Myanmar	15	All Taxa	Taxon	Invertebrates	r	NB	log	Salinity	Salinity-increase	EC us/cm	b1	-1.1053	0.4134	254.887	126.552
Aquatic Macroinvertebrate Community Changes Downstream of the Hydropower Generating Dams in Myanmar-Potential Negative Impacts From Increased Power Generation (random nested effect (1|river/time))	10.3389/frwa.2020.573543	yes		Table	Ko et al. (2020)	Myanmar	15	All Taxa	Taxon	Invertebrates	r	NB	log	Thermal	Warming	Temperature degrees celcius	b1	1.1435	1.0058	24.8	3.42887
Aquatic Macroinvertebrate Community Changes Downstream of the Hydropower Generating Dams in Myanmar-Potential Negative Impacts From Increased Power Generation (random nested effect (1|river/time))	10.3389/frwa.2020.573543	yes		Table	Ko et al. (2020)	Myanmar	15	EPTO%	Fraction sensitive	Invertebrates	r	ziBeta	logit				b0	3.7748	5.444	1	1
Aquatic Macroinvertebrate Community Changes Downstream of the Hydropower Generating Dams in Myanmar-Potential Negative Impacts From Increased Power Generation (random nested effect (1|river/time))	10.3389/frwa.2020.573543	yes		Table	Ko et al. (2020)	Myanmar	15	EPTO%	Fraction sensitive	Invertebrates	r	ziBeta	logit	Salinity	Salinity-increase	EC us/cm	b1	-1.0173	0.3308	254.887	126.552
Aquatic Macroinvertebrate Community Changes Downstream of the Hydropower Generating Dams in Myanmar-Potential Negative Impacts From Increased Power Generation (random nested effect (1|river/time))	10.3389/frwa.2020.573543	yes		Table	Ko et al. (2020)	Myanmar	15	EPTO%	Fraction sensitive	Invertebrates	r	ziBeta	logit	Thermal	Warming	Temperature degrees celcius	b1	0.8553	1.5967	24.8	3.42887
Diversity, Abundance, and Spatial Distribution of Sediment Ammonia-Oxidizing Betaproteobacteria in Response to Environmental Gradients and Coastal Eutrophication in Jiaozhou Bay, China	10.1128/AEM.02563-09	yes		Table	Dang et al. (2010)	China	8	OTU richness	Taxon	Bacteria		NB	log				b0	2.85501	1.41798	1	1
Diversity, Abundance, and Spatial Distribution of Sediment Ammonia-Oxidizing Betaproteobacteria in Response to Environmental Gradients and Coastal Eutrophication in Jiaozhou Bay, China	10.1128/AEM.02563-09	yes		Table	Dang et al. (2010)	China	8	OTU richness	Taxon	Bacteria		NB	log	Nutrient-P	P-increase	PO4 mg/l	b1	-0.14385	0.23874	4.28404	0.696237
Diversity, Abundance, and Spatial Distribution of Sediment Ammonia-Oxidizing Betaproteobacteria in Response to Environmental Gradients and Coastal Eutrophication in Jiaozhou Bay, China	10.1128/AEM.02563-09	yes		Table	Dang et al. (2010)	China	8	OTU richness	Taxon	Bacteria		NB	log	Nutrient-N	N-increase	NO3 mg/l	b1	0.05755	0.10659	0.671615	0.59899
THE SPATIAL DISTRIBUTION OF THE FRESHWATER MACROINVERTEBRATE FAUNA OF THE RIVER ELY, SOUTH WALES, IN RELATION TO POLLUTIONAL DISCHARGES (random effect on river)	10.1016/0143-1471(82)90115-5	yes	random effect on river	Table	Murphy et al. (1982)	UK	17	Richness	Taxon	Invertebrates	r	NB	log	Oxygen	Oxygen-depletion	Oxygen mg/l	b1	1.4672	0.4715	8.69471	1.51723
Diversity, Abundance, and Spatial Distribution of Sediment Ammonia-Oxidizing Betaproteobacteria in Response to Environmental Gradients and Coastal Eutrophication in Jiaozhou Bay, China	10.1128/AEM.02563-09	yes		Table	Dang et al. (2010)	China	8	Evenness	Evenness	Bacteria		Beta	logit				b0	2.52013	0.73802	1	1
Spatial patterns of fish assemblages in the Pearl River, China: environmental correlates	10.1127/fal/2016/0922	yes		Table	Shuai et al. (2017)	China	12	Species richness	Taxon	Fish		NB	log	Oxygen	Oxygen-depletion	Oxygen mg/l	b1	-0.086376	0.571377	6.41204	1.48688
Diversity, Abundance, and Spatial Distribution of Sediment Ammonia-Oxidizing Betaproteobacteria in Response to Environmental Gradients and Coastal Eutrophication in Jiaozhou Bay, China	10.1128/AEM.02563-09	yes		Table	Dang et al. (2010)	China	8	Evenness	Evenness	Bacteria		Beta	logit	Nutrient-P	P-increase	PO4 mg/l	b1	-0.52196	0.13395	0.671615	0.59899
Diversity, Abundance, and Spatial Distribution of Sediment Ammonia-Oxidizing Betaproteobacteria in Response to Environmental Gradients and Coastal Eutrophication in Jiaozhou Bay, China	10.1128/AEM.02563-09	yes		Table	Dang et al. (2010)	China	8	Evenness	Evenness	Bacteria		Beta	logit	Nutrient-N	N-increase	NO3 mg/l	b1	-0.09183	0.05178	4.28404	0.696236
The influence of substrates and physicochemical factors on the composition of diatom assemblages in karst springs and their applicability in water-quality assessment	10.1007/s10750-012-1203-0	yes		Table	Wojtal et al. (2012)	Poland	13	Evenness (shannon/max) eplitic diatoms	Max evenness	Algae		ziBeta	logit				b0	21.558	5.6901	1	1
The influence of substrates and physicochemical factors on the composition of diatom assemblages in karst springs and their applicability in water-quality assessment	10.1007/s10750-012-1203-0	yes		Table	Wojtal et al. (2012)	Poland	13	Evenness (shannon/max) eplitic diatoms	Max evenness	Algae		ziBeta	logit	Salinity	Salinity-increase	EC us/cm	b1	-4.1292	1.103	467.538	128.324
The influence of substrates and physicochemical factors on the composition of diatom assemblages in karst springs and their applicability in water-quality assessment	10.1007/s10750-012-1203-0	yes		Table	Wojtal et al. (2012)	Poland	13	Evenness (shannon/max) eplitic diatoms	Max evenness	Algae		ziBeta	logit	Nutrient-P	P-increase	PO4 mg/l	b1	-0.8002	0.1617	0.0165385	0.0179565
The influence of substrates and physicochemical factors on the composition of diatom assemblages in karst springs and their applicability in water-quality assessment	10.1007/s10750-012-1203-0	yes		Table	Wojtal et al. (2012)	Poland	13	Evenness (shannon/max) eplitic diatoms	Max evenness	Algae		ziBeta	logit	Nutrient-N	N-increase	NO3 mg/l	b1	1.9124	0.4334	22.5054	9.73492
The influence of substrates and physicochemical factors on the composition of diatom assemblages in karst springs and their applicability in water-quality assessment	10.1007/s10750-012-1203-0	yes		Table	Wojtal et al. (2012)	Poland	13	Evenness (shannon/max) eplitic diatoms	Max evenness	Algae		ziBeta	logit	Thermal	Warming	Temperature degrees celcius	b1	-2.0307	1.4117	9.55385	1.08214
The influence of substrates and physicochemical factors on the composition of diatom assemblages in karst springs and their applicability in water-quality assessment	10.1007/s10750-012-1203-0	yes		Table	Wojtal et al. (2012)	Poland	13	Evenness (shannon/max) bryophytes	Max evenness	Macrophytes		ziBeta	logit				b0	-1.88611	5.01455	1	1
The influence of substrates and physicochemical factors on the composition of diatom assemblages in karst springs and their applicability in water-quality assessment	10.1007/s10750-012-1203-0	yes		Table	Wojtal et al. (2012)	Poland	13	Evenness (shannon/max) bryophytes	Max evenness	Macrophytes		ziBeta	logit	Salinity	Salinity-increase	EC us/cm	b1	-0.13082	0.86772	467.538	128.324
The influence of substrates and physicochemical factors on the composition of diatom assemblages in karst springs and their applicability in water-quality assessment	10.1007/s10750-012-1203-0	yes		Table	Wojtal et al. (2012)	Poland	13	Evenness (shannon/max) bryophytes	Max evenness	Macrophytes		ziBeta	logit	Nutrient-P	P-increase	PO4 mg/l	b1	-0.1691	0.25875	0.0165385	0.0179565
The influence of substrates and physicochemical factors on the composition of diatom assemblages in karst springs and their applicability in water-quality assessment	10.1007/s10750-012-1203-0	yes		Table	Wojtal et al. (2012)	Poland	13	Evenness (shannon/max) bryophytes	Max evenness	Macrophytes		ziBeta	logit	Nutrient-N	N-increase	NO3 mg/l	b1	0.77516	0.53533	22.5054	9.73492
The influence of substrates and physicochemical factors on the composition of diatom assemblages in karst springs and their applicability in water-quality assessment	10.1007/s10750-012-1203-0	yes		Table	Wojtal et al. (2012)	Poland	13	Evenness (shannon/max) bryophytes	Max evenness	Macrophytes		ziBeta	logit	Thermal	Warming	Temperature degrees celcius	b1	0.09812	2.46642	9.55385	1.08214
The influence of flooding and river connectivity on macroinvertebrate assemblages in rheocrene springs along a third-order river	10.1127/fal/2017/0992	yes		Table	Fumetti et al. (2017)	Bosnia-Herzegovina	35	Species richness	Taxon	Invertebrates		NB	log				b0	1.879	1.5018	1	1
Spatial patterns of fish assemblages in the Pearl River, China: environmental correlates	10.1127/fal/2016/0922	yes		Table	Shuai et al. (2017)	China	12	Evenness	Evenness	Fish		Beta	logit	Oxygen	Oxygen-depletion	Oxygen mg/l	b1	0.1449	0.6146	6.41204	1.48688
The influence of flooding and river connectivity on macroinvertebrate assemblages in rheocrene springs along a third-order river	10.1127/fal/2017/0992	yes		Table	Fumetti et al. (2017)	Bosnia-Herzegovina	35	Species richness	Taxon	Invertebrates		NB	log	Thermal	Warming	Temperature degrees celcius	b1	0.6175	0.507	12.3943	1.92047
The influence of flooding and river connectivity on macroinvertebrate assemblages in rheocrene springs along a third-order river	10.1127/fal/2017/0992	yes		Table	Fumetti et al. (2017)	Bosnia-Herzegovina	35	Evenness	Evenness	Invertebrates		Beta	logit				b0	-3.2801	2.2724	1	1
Response of macroinvertebrate communities to anthropogenic pressures in Tajan River (Iran)	10.2478/s11756-014-0448-7	yes		Table	Shokri et al. (2014)	Iran	7	Number of taxa	Taxon	Invertebrates		NB	log	Oxygen	Oxygen-depletion	Oxygen mg/l	b1	-1.087	2.215	8.24083	1.48588
The influence of flooding and river connectivity on macroinvertebrate assemblages in rheocrene springs along a third-order river	10.1127/fal/2017/0992	yes		Table	Fumetti et al. (2017)	Bosnia-Herzegovina	35	Evenness	Evenness	Invertebrates		Beta	logit	Thermal	Warming	Temperature degrees celcius	b1	1.3609	0.8192	12.3943	1.92047
Piecewise model for species–discharge relationships in rivers	10.1016/j.ecoleng.2015.12.024	yes		Figure	Xu et al. (2016)	China	30	Species richness	Taxon	Fish		NB	log				b0	2.59969	0.1365	1	1
Piecewise model for species–discharge relationships in rivers	10.1016/j.ecoleng.2015.12.024	yes		Figure	Xu et al. (2016)	China	30	Species richness	Taxon	Fish		NB	log	Flow	Flow-cessation	Discharge m3/s	b1	0.21177	0.03849	37.1103	28.9161
Estuaries of Contrasting Trophic Status in KwaZulu-Natal, South Africa	10.1006/ecss.1998.0345	yes		Table	Watt et al. (1998)	South Africa	6	Species richness	Taxon	Algae	r	NB	log				b0	4.462	3.3902	1	1
Response of macroinvertebrate communities to anthropogenic pressures in Tajan River (Iran)	10.2478/s11756-014-0448-7	yes	Dropped ec overestimation	Table	Shokri et al. (2014)	Iran	7	Evenness invertes	Evenness	Invertebrates		Beta	logit	Oxygen	Oxygen-depletion	Oxygen mg/l	b1	1.2027	0.9489	8.24083	1.48588
Estuaries of Contrasting Trophic Status in KwaZulu-Natal, South Africa	10.1006/ecss.1998.0345	yes		Table	Watt et al. (1998)	South Africa	6	Species richness	Taxon	Algae	r	NB	log	Thermal	Warming	Temperature degrees celcius	b1	-0.1767	0.8935	19.5	3.06007
Estuaries of Contrasting Trophic Status in KwaZulu-Natal, South Africa	10.1006/ecss.1998.0345	yes		Table	Watt et al. (1998)	South Africa	6	Evenness (shannon/max)	Max evenness	Algae	r	Beta	logit				b0	0.2788	4.0197	1	1
Elements of metacommunity structure of diatoms and macroinvertebrates within stream networks differing in environmental heterogeneity	10.1111/jbi.13859	no	random effect on the sites (ITR, MKR and QTR)	Dataset	He et al. (2020)	China	99	Diatom taxa	Taxon	Algae	r	NB	log	Oxygen	Oxygen-depletion	Oxgen mg/l	b1	-1.48175	0.31405	9.51649	1.4816
Estuaries of Contrasting Trophic Status in KwaZulu-Natal, South Africa	10.1006/ecss.1998.0345	yes		Table	Watt et al. (1998)	South Africa	6	Evenness (shannon/max)	Max evenness	Algae	r	Beta	logit	Thermal	Warming	Temperature degrees celcius	b1	1.0749	1.192	19.5	3.06007
Ecology of a saline stream: community responses to spatial gradients of environmental conditions	10.1007/BF00006858	yes		Table	Short et al. (1991)	USA	7	Species richness	Taxon	Fish		NB	log				b0	-33.1789	15.8126	1	1
Ecology of a saline stream: community responses to spatial gradients of environmental conditions	10.1007/BF00006858	yes		Table	Short et al. (1991)	USA	7	Species richness	Taxon	Fish		NB	log	Salinity	Salinity-increase	EC us/cm	b1	-0.1324	0.1359	7046.29	8712.39
Fish assemblages and habitat in a Malaysian blackwater peat swamp	10.1023/A:1026004315978	yes		Table	Beamish et al. (2003)	Malaysia	6	Species richness	Taxon	Fish		NB	log	Oxygen	Oxygen-depletion	Oxygen mg/l	b1	-4.9184	4.5586	3.36667	1.43062
Ecology of a saline stream: community responses to spatial gradients of environmental conditions	10.1007/BF00006858	yes		Table	Short et al. (1991)	USA	7	Species richness	Taxon	Fish		NB	log	Thermal	Warming	Temperature degrees celcius	b1	10.4278	5.1564	20.7714	1.02423
Ecology of a saline stream: community responses to spatial gradients of environmental conditions	10.1007/BF00006858	yes		Table	Short et al. (1991)	USA	7	Species richness	Taxon	Invertebrates		NB	log				b0	-4.30153	14.167	1	1
Ecology of a saline stream: community responses to spatial gradients of environmental conditions	10.1007/BF00006858	yes		Table	Short et al. (1991)	USA	7	Species richness	Taxon	Invertebrates		NB	log	Salinity	Salinity-increase	EC us/cm	b1	-0.44442	0.13115	7046.29	8712.39
CHARACTERIZATION OF BENTHIC COMMUNITIES AND PHYSICAL HABITAT IN THE STANISLAUS, TUOLUMNE, AND MERCED RIVERS, CALIFORNIA	10.1007/s10661-006-6553-5	yes	random effect on sites	Table	Hall et al. (2006)	USA	18	Species richness	Taxon	Invertebrates	r	NB	log	Oxygen	Oxygen-depletion	Oxygen mg/l	b1	-0.14883	0.6236	8.65833	1.41809
Ecology of a saline stream: community responses to spatial gradients of environmental conditions	10.1007/BF00006858	yes		Table	Short et al. (1991)	USA	7	Species richness	Taxon	Invertebrates		NB	log	Thermal	Warming	Temperature degrees celcius	b1	3.32768	4.86872	20.7714	1.02423
Ecology of a saline stream: community responses to spatial gradients of environmental conditions	10.1007/BF00006858	yes		Table	Short et al. (1991)	USA	7	Evenness	Evenness	Invertebrates		Beta	logit				b0	-40.2765	30.6408	1	1
Ecology of a saline stream: community responses to spatial gradients of environmental conditions	10.1007/BF00006858	yes		Table	Short et al. (1991)	USA	7	Evenness	Evenness	Invertebrates		Beta	logit	Salinity	Salinity-increase	EC us/cm	b1	0.1666	0.2784	7046.29	8712.39
CHARACTERIZATION OF BENTHIC COMMUNITIES AND PHYSICAL HABITAT IN THE STANISLAUS, TUOLUMNE, AND MERCED RIVERS, CALIFORNIA	10.1007/s10661-006-6553-5	yes	random effect on sites	Table	Hall et al. (2006)	USA	18	EPT-taxa%	Fraction sensitive	Invertebrates	r	Beta	logit	Oxygen	Oxygen-depletion	Oxygen mg/l	b1	-0.83774	0.52387	8.65833	1.41809
Ecology of a saline stream: community responses to spatial gradients of environmental conditions	10.1007/BF00006858	yes		Table	Short et al. (1991)	USA	7	Evenness	Evenness	Invertebrates		Beta	logit	Thermal	Warming	Temperature degrees celcius	b1	18.2223	10.7239	20.7714	1.02423
Using high-throughput sequencing to assess the impacts of treated and untreated wastewater discharge on prokaryotic	10.1007/s00253-013-5116-2	yes	random effect on location	Table	Bai et al. (2013)	China	22	Evenness	Evenness	Bacteria	r	Beta	logit				b0	-3.35364	1.40257	1	1
Using high-throughput sequencing to assess the impacts of treated and untreated wastewater discharge on prokaryotic	10.1007/s00253-013-5116-2	yes	random effect on location	Table	Bai et al. (2013)	China	22	Evenness	Evenness	Bacteria	r	Beta	logit	Salinity	Salinity-increase	EC us/cm	b1	0.20426	0.17646	1420.59	706.972
Using high-throughput sequencing to assess the impacts of treated and untreated wastewater discharge on prokaryotic	10.1007/s00253-013-5116-2	yes	random effect on location	Table	Bai et al. (2013)	China	22	Evenness	Evenness	Bacteria	r	Beta	logit	Nutrient-P	P-increase	TP mg/l	b1	0.04789	0.105	3.09864	1.54039
Using high-throughput sequencing to assess the impacts of treated and untreated wastewater discharge on prokaryotic	10.1007/s00253-013-5116-2	yes	random effect on location	Table	Bai et al. (2013)	China	22	Evenness	Evenness	Bacteria	r	Beta	logit	Nutrient-N	N-increase	NO3 mg/l	b1	-0.1757	0.05631	0.413636	0.337068
Using high-throughput sequencing to assess the impacts of treated and untreated wastewater discharge on prokaryotic	10.1007/s00253-013-5116-2	yes	random effect on location	Table	Bai et al. (2013)	China	22	Evenness	Evenness	Bacteria	r	Beta	logit	Thermal	Warming	Temperature degrees celcius	b1	0.05682	0.10106	6.01364	3.69547
Using high-throughput sequencing to assess the impacts of treated and untreated wastewater discharge on prokaryotic	10.1007/s00253-013-5116-2	yes	random effect on location	Table	Bai et al. (2013)	China	22	Taxon number	Taxon	Bacteria	r	NB	log				b0	1.66595	2.4015	1	1
Using high-throughput sequencing to assess the impacts of treated and untreated wastewater discharge on prokaryotic	10.1007/s00253-013-5116-2	yes	random effect on location	Table	Bai et al. (2013)	China	22	Taxon number	Taxon	Bacteria	r	NB	log	Salinity	Salinity-increase	EC us/cm	b1	0.09846	0.16723	1420.59	706.972
Using high-throughput sequencing to assess the impacts of treated and untreated wastewater discharge on prokaryotic	10.1007/s00253-013-5116-2	yes	random effect on location	Table	Bai et al. (2013)	China	22	Taxon number	Taxon	Bacteria	r	NB	log	Nutrient-P	P-increase	TP mg/l	b1	0.07395	0.30351	3.09864	1.54039
Using high-throughput sequencing to assess the impacts of treated and untreated wastewater discharge on prokaryotic	10.1007/s00253-013-5116-2	yes	random effect on location	Table	Bai et al. (2013)	China	22	Taxon number	Taxon	Bacteria	r	NB	log	Nutrient-N	N-increase	NO3 mg/l	b1	-0.09339	0.16599	0.413636	0.337068
Using high-throughput sequencing to assess the impacts of treated and untreated wastewater discharge on prokaryotic	10.1007/s00253-013-5116-2	yes	random effect on location	Table	Bai et al. (2013)	China	22	Taxon number	Taxon	Bacteria	r	NB	log	Thermal	Warming	Temperature degrees celcius	b1	0.15298	0.09523	6.01364	3.69547
Determinants of bacterioplankton structures in the typically turbid Weihe River and its clear tributaries from the northern foot of the Qinling Mountains	10.1016/j.ecolind.2020.107168	yes		Table	He et al. (2021)	China	8	OTU richness	Taxon	Bacteria		NB	log				b0	4.86572	3.61292	1	1
Determinants of bacterioplankton structures in the typically turbid Weihe River and its clear tributaries from the northern foot of the Qinling Mountains	10.1016/j.ecolind.2020.107168	yes		Table	He et al. (2021)	China	8	OTU richness	Taxon	Bacteria		NB	log	Thermal	Warming	Temperature degrees celcius	b1	-0.05139	0.23667	15.1125	2.67498
Determinants of bacterioplankton structures in the typically turbid Weihe River and its clear tributaries from the northern foot of the Qinling Mountains	10.1016/j.ecolind.2020.107168	yes		Table	He et al. (2021)	China	8	OTU richness	Taxon	Bacteria		NB	log	Salinity	Salinity-increase	EC us/cm	b1	0.11205	0.09845	433.125	216.94
CHARACTERIZATION OF BENTHIC COMMUNITIES AND PHYSICAL HABITAT IN THE STANISLAUS, TUOLUMNE, AND MERCED RIVERS, CALIFORNIA	10.1007/s10661-006-6553-5	yes	random effect on sites	Table	Hall et al. (2006)	USA	18	Evenness (shannon/max)	Max evenness	Invertebrates	r	Beta	logit	Oxygen	Oxygen-depletion	Oxygen mg/l	b1	1.25025	0.87932	8.65833	1.41809
Determinants of bacterioplankton structures in the typically turbid Weihe River and its clear tributaries from the northern foot of the Qinling Mountains	10.1016/j.ecolind.2020.107168	yes		Table	He et al. (2021)	China	8	Evenness	Evenness	Bacteria		Beta	logit				b0	13.3292	9.6298	1	1
Determinants of bacterioplankton structures in the typically turbid Weihe River and its clear tributaries from the northern foot of the Qinling Mountains	10.1016/j.ecolind.2020.107168	yes		Table	He et al. (2021)	China	8	Evenness	Evenness	Bacteria		Beta	logit	Thermal	Warming	Temperature degrees celcius	b1	0.358	0.5839	15.1125	2.67498
Determinants of bacterioplankton structures in the typically turbid Weihe River and its clear tributaries from the northern foot of the Qinling Mountains	10.1016/j.ecolind.2020.107168	yes		Table	He et al. (2021)	China	8	Evenness	Evenness	Bacteria		Beta	logit	Salinity	Salinity-increase	EC us/cm	b1	-0.1456	0.2484	433.125	216.94
Elements of metacommunity structure of diatoms and macroinvertebrates within stream networks differing in environmental heterogeneity	10.1111/jbi.13859	no	random effect on the sites (ITR, MKR and QTR)	Dataset	He et al. (2020)	China	96	Invertebrate taxa	Taxon	Invertebrates	r	NB	log	Oxygen	Oxygen-depletion	Oxgen mg/l	b1	1.37578	0.45006	9.42477	1.40699
Stream Fish Community Responses to a Gradient of Specific Conductance	10.1007/s11270-009-0085-x	yes		Table	Kimmel et al. (2010)	USA	17	Species richness	Taxon	Fish		NB	log				b0	5.01585	1.00944	1	1
Stream Fish Community Responses to a Gradient of Specific Conductance	10.1007/s11270-009-0085-x	yes		Table	Kimmel et al. (2010)	USA	17	Species richness	Taxon	Fish		NB	log	Thermal	Warming	Temperature degrees celcius	b1	-0.1226	0.32845	20.5	2.93683
Stream Fish Community Responses to a Gradient of Specific Conductance	10.1007/s11270-009-0085-x	yes		Table	Kimmel et al. (2010)	USA	17	Species richness	Taxon	Fish		NB	log	Salinity	Salinity-increase	EC us/cm	b1	-0.22843	0.07789	1458.01	807.578
LOW FLOWS AND RECOVERY OF MACROINVERTEBRATES IN A SMALL REGULATED CHALK STREAM	10.1002/rrr.3450090410	yes		Table	Wood et al. (1994)	UK	13	Taxon number	Taxon	Invertebrates		NB	log				b0	3.0553	0.1273	1	1
Benthic and hyporheic invertebrate assemblages along a gradient of increasing streambed colmation by fine sediment	10.1007/s00027-013-0295-6	yes		Figure	Descloux (2012)	France	6	EPT% abundance	Fraction sensitive	Invertebrates		Beta	logit	Sediment	Sediment-enrichment	fine sediment %	b1	-0.3803	0.1092	0.35	0.187083
LOW FLOWS AND RECOVERY OF MACROINVERTEBRATES IN A SMALL REGULATED CHALK STREAM	10.1002/rrr.3450090410	yes		Table	Wood et al. (1994)	UK	13	Evenness	Evenness	Invertebrates		Beta	logit				b0	1.5894	0.1385	1	1
Benthic and hyporheic invertebrate assemblages along a gradient of increasing streambed colmation by fine sediment	10.1007/s00027-013-0295-6	yes		Figure	Descloux (2012)	France	6	Number of taxa	Taxon	Invertebrates		NB	log	Sediment	Sediment-enrichment	fine sedimen t%	b1	-0.1548	0.1292	0.35	0.187083
Culture-independent study of bacterial communities in tropical river sediment	10.1080/09168451.2016.1234927	yes	random effect on cp an tc	Table	Thoetkiattiku et al. (2016)	Thailand	12	Evenness	Evenness	Bacteria	r	Beta	logit				b0	2.74171	0.09005	1	1
Geological differentiation explains diversity and composition of fish communities in upland streams in the southern Amazon of Colombia	10.1017/S0266467408005294	yes		Table	Arbelaez et al. (2008)	Colombia	8	Number of species	Taxon	Fish		NB	log	Sediment	Sediment-enrichment	Silt%	b1	-0.217626	0.389807	0.3225	0.117686
Culture-independent study of bacterial communities in tropical river sediment	10.1080/09168451.2016.1234927	yes	random effect on cp an tc	Table	Thoetkiattiku et al. (2016)	Thailand	12	Evenness	Evenness	Bacteria	r	Beta	logit	Salinity	Salinity-increase	EC us/cm	b1	-0.09522	0.01811	265.149	628.937
Culture-independent study of bacterial communities in tropical river sediment	10.1080/09168451.2016.1234927	yes	random effect on cp an tc	Table	Thoetkiattiku et al. (2016)	Thailand	12	OTU richness	Taxon	Bacteria	r	NB	log				b0	7.37558	0.06117	1	1
Culture-independent study of bacterial communities in tropical river sediment	10.1080/09168451.2016.1234927	yes	random effect on cp an tc	Table	Thoetkiattiku et al. (2016)	Thailand	12	OTU richness	Taxon	Bacteria	r	NB	log	Salinity	Salinity-increase	EC us/cm	b1	-0.01967	0.01317	265.149	628.937
Global warming effects on benthic macroinvertebrates: a model case study from a small geothermal stream	10.1007/s10750-014-1854-0	yes	random effect on different streams	Figure	Zivic et al. (2014)	Serbia	8	Species richness	Taxon	Invertebrates	r	NB	log				b0	5.1707	0.7304	1	1
Global warming effects on benthic macroinvertebrates: a model case study from a small geothermal stream	10.1007/s10750-014-1854-0	yes	random effect on different streams	Figure	Zivic et al. (2014)	Serbia	8	Species richness	Taxon	Invertebrates	r	NB	log	Thermal	Warming	Temperature degrees celcius	b1	-0.808	0.2725	16.0787	4.90739
The effect of riffle-scale environmental variability on macroinvertebrate assemblages in a tropical stream	10.1023/B:HYDR.0000036127.94781.3c	yes		Figure	Luz et al. (2004)	Panama	28	mean taxon richness	Taxon	Invertebrates		NB	log				b0	1.70401	0.18472	1	1
Patterns in the distribution of fish assemblages and their association with habitat variables in the Suaza River on its way through the Cueva de los Guácharos National Park, Colombia	10.1080/11956860.2017.1419447	yes		Table	Miranda et al. (2018)	Colombia	11	Species richness	Taxon	Fish		NB	log	Sediment	Sediment-enrichment	Fine sediment < 2mm	b1	0.27562	0.23216	0.297273	0.131079
The effect of riffle-scale environmental variability on macroinvertebrate assemblages in a tropical stream	10.1023/B:HYDR.0000036127.94781.3c	yes		Figure	Luz et al. (2004)	Panama	28	mean taxon richness	Taxon	Invertebrates		NB	log	Flow	Flow-cessation	Flow velocity m/s	b1	0.17914	0.10337	0.205	0.137961
Nekton Community Structure Varies in Response to Coastal Urbanization Near Mangrove Tidal Tributaries	10.1007/s12237-013-9726-9	yes		Table	Krebs et al. (2013)	USA	11	Species richness	Taxon	Fish		NB	log				b0	-13.2664	8.795	1	1
Development of Ecogeomorphological (EGM) Stream Design and Assessment Tools for the Piedmont of Alabama, USA	10.3390/w8040161	yes		Table	Helms et al. (2016)	USA	15	Richness	Taxon	Invertebrates		NB	log	Oxygen	Oxygen-depletion	Oxygen mg/l	b1	0.008511	0.354189	8.16	1.40041
Nekton Community Structure Varies in Response to Coastal Urbanization Near Mangrove Tidal Tributaries	10.1007/s12237-013-9726-9	yes		Table	Krebs et al. (2013)	USA	11	Species richness	Taxon	Fish		NB	log	Thermal	Warming	Temperature degrees celcius	b1	4.7667	2.6276	28.4455	0.642439
Leaf Packs in Impaired Streams: The Influence of Leaf Type and Environmental Gradients on Breakdown Rate and Invertebrate Assemblage Composition	10.1007/s11270-013-1697-8	yes		Table	Cabrini et al. (2013)	Italy	6	Order richness	Taxon	Invertebrates		NB	log				b0	-10.6237	6.6774	1	1
Leaf Packs in Impaired Streams: The Influence of Leaf Type and Environmental Gradients on Breakdown Rate and Invertebrate Assemblage Composition	10.1007/s11270-013-1697-8	yes		Table	Cabrini et al. (2013)	Italy	6	Order richness	Taxon	Invertebrates		NB	log	Salinity	Salinity-increase	EC us/cm	b1	1.9744	1.2255	749.5	405.914
Leaf Packs in Impaired Streams: The Influence of Leaf Type and Environmental Gradients on Breakdown Rate and Invertebrate Assemblage Composition	10.1007/s11270-013-1697-8	yes		Table	Cabrini et al. (2013)	Italy	6	Order richness	Taxon	Invertebrates		NB	log	Flow	Flow-cessation	Flow velocity m/s	b1	-0.5695	0.3736	0.128333	0.101472
Leaf Packs in Impaired Streams: The Influence of Leaf Type and Environmental Gradients on Breakdown Rate and Invertebrate Assemblage Composition	10.1007/s11270-013-1697-8	yes		Table	Cabrini et al. (2013)	Italy	6	Order richness	Taxon	Invertebrates		NB	log	Nutrient-N	N-increase	TN mg/l	b1	-0.8016	0.9161	10.0267	6.60264
Leaf Packs in Impaired Streams: The Influence of Leaf Type and Environmental Gradients on Breakdown Rate and Invertebrate Assemblage Composition	10.1007/s11270-013-1697-8	yes		Table	Cabrini et al. (2013)	Italy	6	Order richness	Taxon	Invertebrates		NB	log	Nutrient-P	P-increase	TP mg/l	b1	-0.2982	0.2097	1.28667	1.95954
Leaf Packs in Impaired Streams: The Influence of Leaf Type and Environmental Gradients on Breakdown Rate and Invertebrate Assemblage Composition	10.1007/s11270-013-1697-8	yes		Table	Cabrini et al. (2013)	Italy	6	Order richness	Taxon	Invertebrates		NB	log	Thermal	Warming	Temperature degrees celcius	b1	0.1506	0.6614	16.3167	3.54029
Distinctive invertebrate assemblages in rockface seepages enhance lotic biodiversity in northern New Zealand	10.1007/s10531-005-5395-8	yes		Table	Collier et al. (2006)	New Zealand	14	Taxon richness	Taxon	Invertebrates		NB	log				b0	2.9541	1.4565	1	1
Distinctive invertebrate assemblages in rockface seepages enhance lotic biodiversity in northern New Zealand	10.1007/s10531-005-5395-8	yes		Table	Collier et al. (2006)	New Zealand	14	Taxon richness	Taxon	Invertebrates		NB	log	Salinity	Salinity-increase	EC us/cm	b1	-0.18299	0.13037	159.286	138.089
Riparian forests can mitigate warming and ecological degradation of agricultural headwater streams nested random effect	10.1111/fwb.13678	yes	nested random effect forest/river site	Dataset	Turunen et al. (2020)	Finland	21	bryophyte cover %	Cover	Macrophytes	r	ziBeta	logit	Sediment	Sediment-enrichment	Fine sediment cover %	b1	-0.37069	0.22028	0.287432	0.281454
Distinctive invertebrate assemblages in rockface seepages enhance lotic biodiversity in northern New Zealand	10.1007/s10531-005-5395-8	yes		Table	Collier et al. (2006)	New Zealand	14	Taxon richness	Taxon	Invertebrates		NB	log	Thermal	Warming	Temperature degrees celcius	b1	0.11609	0.61635	15.7214	3.01514
Distinctive invertebrate assemblages in rockface seepages enhance lotic biodiversity in northern New Zealand	10.1007/s10531-005-5395-8	yes		Table	Collier et al. (2006)	New Zealand	14	bryophyte cover %	Cover	Macrophytes		ziBeta	logit				b0	-9.47614	6.03311	1	1
Distinctive invertebrate assemblages in rockface seepages enhance lotic biodiversity in northern New Zealand	10.1007/s10531-005-5395-8	yes		Table	Collier et al. (2006)	New Zealand	14	bryophyte cover %	Cover	Macrophytes		ziBeta	logit	Salinity	Salinity-increase	EC us/cm	b1	1.23696	0.47653	159.286	138.089
ESTING BIOASSESSMENT METRICS: MACROINVERTEBRATE, SCULPIN, AND SALMONID RESPONSES TO STREAM HABITAT, SEDIMENT, AND METALS	10.1023/a:1006306013724	yes		Figure	Mebane et al. (2001)	USA	249	Taxa richness	Taxon	Invertebrates		NB	log	Sediment	Sediment-enrichment	Fine sediment %	b1	-0.09362	0.01645	0.271598	0.261458
Distinctive invertebrate assemblages in rockface seepages enhance lotic biodiversity in northern New Zealand	10.1007/s10531-005-5395-8	yes		Table	Collier et al. (2006)	New Zealand	14	bryophyte cover %	Cover	Macrophytes		ziBeta	logit	Thermal	Warming	Temperature degrees celcius	b1	-0.04423	2.24791	15.7214	3.01514
Hydrologic and hydraulic control of macrophyte establishment and performance in streams	10.4319/lo.2003.48.4.1488	yes		Table	Riss et al. (2003)	New Zealand	15	Species richness	Taxon	Macrophytes		NB	log				b0	2.57346	0.55925	1	1
Hydrologic and hydraulic control of macrophyte establishment and performance in streams	10.4319/lo.2003.48.4.1488	yes		Table	Riss et al. (2003)	New Zealand	15	Species richness	Taxon	Macrophytes		NB	log	Nutrient-N	N-increase	TN mg/l	b1	0.0816	0.09381	1.00667	1.38073
Hydrologic and hydraulic control of macrophyte establishment and performance in streams	10.4319/lo.2003.48.4.1488	yes		Table	Riss et al. (2003)	New Zealand	15	Species richness	Taxon	Macrophytes		NB	log	Nutrient-P	P-increase	TP mg/l	b1	-0.25981	0.19463	0.01712	0.009643
Hydrologic and hydraulic control of macrophyte establishment and performance in streams	10.4319/lo.2003.48.4.1488	yes		Table	Riss et al. (2003)	New Zealand	15	Species richness	Taxon	Macrophytes		NB	log	Flow	Flow-cessation	Discharge m3/s	b1	0.02187	0.08879	1.44333	1.23909
Hydrologic and hydraulic control of macrophyte establishment and performance in streams	10.4319/lo.2003.48.4.1488	yes		Table	Riss et al. (2003)	New Zealand	15	Evenness	Evenness	Macrophytes		Beta	logit				b0	0.6448	1.0786	1	1
Hydrologic and hydraulic control of macrophyte establishment and performance in streams	10.4319/lo.2003.48.4.1488	yes		Table	Riss et al. (2003)	New Zealand	15	Evenness	Evenness	Macrophytes		Beta	logit	Nutrient-N	N-increase	TN mg/l	b1	0.1902	0.1954	1.00667	1.38073
Hydrologic and hydraulic control of macrophyte establishment and performance in streams	10.4319/lo.2003.48.4.1488	yes		Table	Riss et al. (2003)	New Zealand	15	Evenness	Evenness	Macrophytes		Beta	logit	Nutrient-P	P-increase	TP mg/l	b1	-0.4714	0.3892	0.01712	0.009643
Hydrologic and hydraulic control of macrophyte establishment and performance in streams	10.4319/lo.2003.48.4.1488	yes		Table	Riss et al. (2003)	New Zealand	15	Evenness	Evenness	Macrophytes		Beta	logit	Flow	Flow-cessation	Discharge m3/s	b1	-0.2725	0.1734	1.44333	1.23909
A comprehensive spatial analysis of invertebrate diversity within intermittent stream networks: Responses to drying and land use	10.1016/j.scitotenv.2024.173434	no	random effect on reach and nested under it seasone (1|reach/season)	Dataset	Viza et al. (2024)	Spain	56	Species richness	Taxon	Invertebrates	r	NB	log				b0	5.98	0.92884	1	1
A comprehensive spatial analysis of invertebrate diversity within intermittent stream networks: Responses to drying and land use	10.1016/j.scitotenv.2024.173434	no	random effect on reach and nested under it seasone (1|reach/season)	Dataset	Viza et al. (2024)	Spain	56	Species richness	Taxon	Invertebrates	r	NB	log	Salinity	Salinity-increase	EC us/cm	b1	-0.45129	0.18378	512.82	359.734
A comprehensive spatial analysis of invertebrate diversity within intermittent stream networks: Responses to drying and land use	10.1016/j.scitotenv.2024.173434	no	random effect on reach and nested under it seasone (1|reach/season)	Dataset	Viza et al. (2024)	Spain	56	Species richness	Taxon	Invertebrates	r	NB	log	Nutrient-N	N-increase	DIN mg/L	b1	0.04717	0.03942	2.03643	2.44149
Development of Ecogeomorphological (EGM) Stream Design and Assessment Tools for the Piedmont of Alabama, USA	10.3390/w8040161	yes		Table	Helms et al. (2016)	USA	15	shannon/max	Max evenness	Invertebrates		ziBeta	logit	Oxygen	Oxygen-depletion	Oxygen mg/l	b1	-0.4486	0.9466	8.16	1.40041
A comprehensive spatial analysis of invertebrate diversity within intermittent stream networks: Responses to drying and land use	10.1016/j.scitotenv.2024.173434	no	random effect on reach and nested under it seasone (1|reach/season)	Dataset	Viza et al. (2024)	Spain	56	Species richness	Taxon	Invertebrates	r	NB	log	Thermal	Warming	Temperature degrees celcius	b1	-0.20227	0.13956	13.6045	4.44152
A comprehensive spatial analysis of invertebrate diversity within intermittent stream networks: Responses to drying and land use	10.1016/j.scitotenv.2024.173434	no	random effect on reach and nested under it seasone (1|reach/season)	Dataset	Viza et al. (2024)	Spain	56	Evenness	Evenness	Invertebrates	r	Beta	logit				b0	2.37472	1.18637	1	1
A comprehensive spatial analysis of invertebrate diversity within intermittent stream networks: Responses to drying and land use	10.1016/j.scitotenv.2024.173434	no	random effect on reach and nested under it seasone (1|reach/season)	Dataset	Viza et al. (2024)	Spain	56	Evenness	Evenness	Invertebrates	r	Beta	logit	Salinity	Salinity-increase	EC us/cm	b1	-0.58299	0.22172	512.82	359.734
A comprehensive spatial analysis of invertebrate diversity within intermittent stream networks: Responses to drying and land use	10.1016/j.scitotenv.2024.173434	no	random effect on reach and nested under it seasone (1|reach/season)	Dataset	Viza et al. (2024)	Spain	56	Evenness	Evenness	Invertebrates	r	Beta	logit	Nutrient-N	N-increase	DIN mg/L	b1	0.01662	0.04922	2.03643	2.44149
From a line in the sand to a landscape of decisions: a hierarchical diversity decision framework for estimating and communicating biodiversity loss along anthropogenic gradients	10.1111/2041-210X.12379	no	both DO and Cond placed in the same model	Dataset	Voss et al. (2015)	USA	218	Number of EPT taxa	Sensitive taxon	Invertebrates		NB	log	Oxygen	Oxygen-depletion	Oxygen mg/l	b1	0.14754	0.09788	9.34963	1.38064
A comprehensive spatial analysis of invertebrate diversity within intermittent stream networks: Responses to drying and land use	10.1016/j.scitotenv.2024.173434	no	random effect on reach and nested under it seasone (1|reach/season)	Dataset	Viza et al. (2024)	Spain	56	Evenness	Evenness	Invertebrates	r	Beta	logit	Thermal	Warming	Temperature degrees celcius	b1	0.68306	0.26593	13.6045	4.44152
A comprehensive spatial analysis of invertebrate diversity within intermittent stream networks: Responses to drying and land use	10.1016/j.scitotenv.2024.173434	no	random effect on reach and nested under it seasone (1|reach/season)	Dataset	Viza et al. (2024)	Spain	56	EPT%	Fraction sensitive	Invertebrates	r	Beta	logit				b0	-0.374	0.74817	1	1
A comprehensive spatial analysis of invertebrate diversity within intermittent stream networks: Responses to drying and land use	10.1016/j.scitotenv.2024.173434	no	random effect on reach and nested under it seasone (1|reach/season)	Dataset	Viza et al. (2024)	Spain	56	EPT%	Fraction sensitive	Invertebrates	r	Beta	logit	Salinity	Salinity-increase	EC us/cm	b1	-0.29158	0.13876	512.82	359.734
A comprehensive spatial analysis of invertebrate diversity within intermittent stream networks: Responses to drying and land use	10.1016/j.scitotenv.2024.173434	no	random effect on reach and nested under it seasone (1|reach/season)	Dataset	Viza et al. (2024)	Spain	56	EPT%	Fraction sensitive	Invertebrates	r	Beta	logit	Nutrient-N	N-increase	DIN mg/L	b1	-0.01994	0.03035	2.03643	2.44149
From a line in the sand to a landscape of decisions: a hierarchical diversity decision framework for estimating and communicating biodiversity loss along anthropogenic gradients	10.1111/2041-210X.12379	no	both DO and Cond placed in the same model	Dataset	Voss et al. (2015)	USA	218	Abundance of EPT taxa	Sensitive abundance	Invertebrates		NB	log	Oxygen	Oxygen-depletion	Oxygen mg/l	b1	0.1863	0.22863	9.34963	1.38064
A comprehensive spatial analysis of invertebrate diversity within intermittent stream networks: Responses to drying and land use	10.1016/j.scitotenv.2024.173434	no	random effect on reach and nested under it seasone (1|reach/season)	Dataset	Viza et al. (2024)	Spain	56	EPT%	Fraction sensitive	Invertebrates	r	Beta	logit	Thermal	Warming	Temperature degrees celcius	b1	0.57509	0.16178	13.6045	4.44152
Differential associations of five riverine organism groups with multiple stressors	10.1016/j.scitotenv.2024.173105	no	random effect of (1|river/year)	Dataset	Kaijser et al. (2024)	Germany	76	Species richness	Taxon	Invertebrates	r	NB	log				b0	3.0367	1.39318	1	1
Differential associations of five riverine organism groups with multiple stressors	10.1016/j.scitotenv.2024.173105	no	random effect of (1|river/year)	Dataset	Kaijser et al. (2024)	Germany	76	Species richness	Taxon	Invertebrates	r	NB	log	Salinity	Salinity-increase	EC us/cm	b1	-0.118851	0.067297	607.626	355.615
Differential associations of five riverine organism groups with multiple stressors	10.1016/j.scitotenv.2024.173105	no	random effect of (1|river/year)	Dataset	Kaijser et al. (2024)	Germany	76	Species richness	Taxon	Invertebrates	r	NB	log	Nutrient-N	N-increase	TN mg/l	b1	-0.030608	0.054154	1.6387	1.06666
Differential associations of five riverine organism groups with multiple stressors	10.1016/j.scitotenv.2024.173105	no	random effect of (1|river/year)	Dataset	Kaijser et al. (2024)	Germany	76	Species richness	Taxon	Invertebrates	r	NB	log	Nutrient-P	P-increase	TP mg/l	b1	-0.160855	0.065454	0.0455804	0.0336924
Characterisation of Macroinvertebrate Communities in Maritsa River (South Bulgaria)—Relation to Different Environmental Factors and Ecological Status Assessment	10.3390/d14100833	yes		Table	Varadinova et al. (2022)	Bulgaria	15	evennes (from fraction)	Max evenness	Invertebrates		Beta	logit	Oxygen	Oxygen-depletion	Oxygen mg/l	b1	1.20089	0.75884	5.90867	1.37713
Differential associations of five riverine organism groups with multiple stressors	10.1016/j.scitotenv.2024.173105	no	random effect of (1|river/year)	Dataset	Kaijser et al. (2024)	Germany	76	Species richness	Taxon	Invertebrates	r	NB	log	Thermal	Warming	Temperature degrees celcius	b1	-1.21653	0.371519	16.4961	1.36603
Differential associations of five riverine organism groups with multiple stressors	10.1016/j.scitotenv.2024.173105	no	random effect of (1|river/year)	Dataset	Kaijser et al. (2024)	Germany	76	Species richness	Taxon	Invertebrates	r	NB	log	Flow	Flow-cessation	Flow velocity m/s	b1	0.138539	0.056726	0.240292	0.163459
Benthic macroinvertebrate assemblages structure in two headwater streams, south-eastern Brazil	10.1590/S0101-81752007000400005	yes	left our random effect and only selected oxygen and sediment, convergence issues removed	Table	Tupinambás et al. (2007)	Brazil	6	Taxon richness	Taxon	Invertebrates		NB	log	Sediment	Sediment-enrichment	very fine sand + silt and clay (%)	b1	0.6	0.8368	0.25875	0.0493752
Differential associations of five riverine organism groups with multiple stressors	10.1016/j.scitotenv.2024.173105	no	random effect of (1|river/year)	Dataset	Kaijser et al. (2024)	Germany	76	Evenness	Evenness	Invertebrates	r	Beta	logit				b0	1.52741	3.61899	1	1
Differential associations of five riverine organism groups with multiple stressors	10.1016/j.scitotenv.2024.173105	no	random effect of (1|river/year)	Dataset	Kaijser et al. (2024)	Germany	76	Evenness	Evenness	Invertebrates	r	Beta	logit	Salinity	Salinity-increase	EC us/cm	b1	-0.2657	0.17631	607.626	355.615
Differential associations of five riverine organism groups with multiple stressors	10.1016/j.scitotenv.2024.173105	no	random effect of (1|river/year)	Dataset	Kaijser et al. (2024)	Germany	76	Evenness	Evenness	Invertebrates	r	Beta	logit	Nutrient-N	N-increase	TN mg/l	b1	0.11462	0.14813	1.6387	1.06666
Differential associations of five riverine organism groups with multiple stressors	10.1016/j.scitotenv.2024.173105	no	random effect of (1|river/year)	Dataset	Kaijser et al. (2024)	Germany	76	Evenness	Evenness	Invertebrates	r	Beta	logit	Nutrient-P	P-increase	TP mg/l	b1	-0.20667	0.16707	0.0455804	0.0336924
Characterisation of Macroinvertebrate Communities in Maritsa River (South Bulgaria)—Relation to Different Environmental Factors and Ecological Status Assessment	10.3390/d14100833	yes		Table	Varadinova et al. (2022)	Bulgaria	15	Taxon richness (Familly)	Taxon	Invertebrates		NB	log	Oxygen	Oxygen-depletion	Oxygen mg/l	b1	-0.51043	0.73508	5.90867	1.37713
Differential associations of five riverine organism groups with multiple stressors	10.1016/j.scitotenv.2024.173105	no	random effect of (1|river/year)	Dataset	Kaijser et al. (2024)	Germany	76	Evenness	Evenness	Invertebrates	r	Beta	logit	Thermal	Warming	Temperature degrees celcius	b1	-0.43972	0.77956	16.4961	1.36603
Differential associations of five riverine organism groups with multiple stressors	10.1016/j.scitotenv.2024.173105	no	random effect of (1|river/year)	Dataset	Kaijser et al. (2024)	Germany	76	Evenness	Evenness	Invertebrates	r	Beta	logit	Flow	Flow-cessation	Flow velocity m/s	b1	-0.08329	0.11563	0.240292	0.163459
Benthic macroinvertebrate assemblages structure in two headwater streams, south-eastern Brazil	10.1590/S0101-81752007000400005	yes	left our random effect and only selected oxygen and sediment, convergence issues removed	Table	Tupinambás et al. (2007)	Brazil	6	Evenness	Evenness	Invertebrates		Beta	logit	Sediment	Sediment-enrichment	very fine sand + silt and clay (%)	b1	-0.01714	0.86216	0.25875	0.0493752
Differential associations of five riverine organism groups with multiple stressors	10.1016/j.scitotenv.2024.173105	no	random effect of (1|river/year)	Dataset	Kaijser et al. (2024)	Germany	71	Species richness	Taxon	Fish	r	NB	log				b0	-0.248989	3.20541	1	1
Differential associations of five riverine organism groups with multiple stressors	10.1016/j.scitotenv.2024.173105	no	random effect of (1|river/year)	Dataset	Kaijser et al. (2024)	Germany	71	Species richness	Taxon	Fish	r	NB	log	Salinity	Salinity-increase	EC us/cm	b1	-0.327549	0.147795	605.185	365.647
Differential associations of five riverine organism groups with multiple stressors	10.1016/j.scitotenv.2024.173105	no	random effect of (1|river/year)	Dataset	Kaijser et al. (2024)	Germany	71	Species richness	Taxon	Fish	r	NB	log	Nutrient-N	N-increase	TN mg/l	b1	0.051902	0.145417	1.52038	0.723284
Differential associations of five riverine organism groups with multiple stressors	10.1016/j.scitotenv.2024.173105	no	random effect of (1|river/year)	Dataset	Kaijser et al. (2024)	Germany	71	Species richness	Taxon	Fish	r	NB	log	Nutrient-P	P-increase	TP mg/l	b1	0.002591	0.149001	0.0459004	0.0345275
Comparative analysis of the phytoplankton of fifteen lowland fluvial systems of the River Plate Basin (Argentina)	10.1007/BF00007413	yes		Table	O'Farrell et al. (1994)	Brazil, Uruguay, Paraguay	12	Family richness	Taxon	Algae		NB	log	Oxygen	Oxygen-depletion	Oxygen mg/l	b1	-1.0056	6.2094	7.41867	1.35905
Differential associations of five riverine organism groups with multiple stressors	10.1016/j.scitotenv.2024.173105	no	random effect of (1|river/year)	Dataset	Kaijser et al. (2024)	Germany	71	Species richness	Taxon	Fish	r	NB	log	Thermal	Warming	Temperature degrees celcius	b1	0.247388	0.830967	16.5201	1.44973
Differential associations of five riverine organism groups with multiple stressors	10.1016/j.scitotenv.2024.173105	no	random effect of (1|river/year)	Dataset	Kaijser et al. (2024)	Germany	71	Species richness	Taxon	Fish	r	NB	log	Flow	Flow-cessation	Flow velocity m/s	b1	-0.058525	0.151026	0.253572	0.163058
ESTING BIOASSESSMENT METRICS: MACROINVERTEBRATE, SCULPIN, AND SALMONID RESPONSES TO STREAM HABITAT, SEDIMENT, AND METALS	10.1023/a:1006306013724	yes		Figure	Mebane et al. (2001)	USA	258	Evenness	Evenness	Invertebrates		Beta	logit	Sediment	Sediment-enrichment	Fine sediment %	b1	-0.34838	0.04579	0.25673	0.247141
Differential associations of five riverine organism groups with multiple stressors	10.1016/j.scitotenv.2024.173105	no	random effect of (1|river/year)	Dataset	Kaijser et al. (2024)	Germany	71	Species richness	Taxon	Fish	r	NB	log				b0	-0.35196	4.81552	1	1
Differential associations of five riverine organism groups with multiple stressors	10.1016/j.scitotenv.2024.173105	no	random effect of (1|river/year)	Dataset	Kaijser et al. (2024)	Germany	71	Species richness	Taxon	Fish	r	NB	log	Salinity	Salinity-increase	EC us/cm	b1	0.0332	0.28998	605.185	365.647
Differential associations of five riverine organism groups with multiple stressors	10.1016/j.scitotenv.2024.173105	no	random effect of (1|river/year)	Dataset	Kaijser et al. (2024)	Germany	71	Species richness	Taxon	Fish	r	NB	log	Nutrient-N	N-increase	TN mg/l	b1	-0.26729	0.24223	1.52038	0.723284
Differential associations of five riverine organism groups with multiple stressors	10.1016/j.scitotenv.2024.173105	no	random effect of (1|river/year)	Dataset	Kaijser et al. (2024)	Germany	71	Species richness	Taxon	Fish	r	NB	log	Nutrient-P	P-increase	TP mg/l	b1	-0.06599	0.30284	0.0459004	0.0345275
Comparative analysis of the phytoplankton of fifteen lowland fluvial systems of the River Plate Basin (Argentina)	10.1007/BF00007413	yes		Table	O'Farrell et al. (1994)	Brazil, Uruguay, Paraguay	12	Family evenness	Evenness	Algae		ziBeta	logit	Oxygen	Oxygen-depletion	Oxygen mg/l	b1	-9.77234	4.11065	7.41867	1.35905
Differential associations of five riverine organism groups with multiple stressors	10.1016/j.scitotenv.2024.173105	no	random effect of (1|river/year)	Dataset	Kaijser et al. (2024)	Germany	71	Species richness	Taxon	Fish	r	NB	log	Thermal	Warming	Temperature degrees celcius	b1	1.88669	1.32158	16.5201	1.44973
Differential associations of five riverine organism groups with multiple stressors	10.1016/j.scitotenv.2024.173105	no	random effect of (1|river/year)	Dataset	Kaijser et al. (2024)	Germany	71	Species richness	Taxon	Fish	r	NB	log	Flow	Flow-cessation	Flow velocity m/s	b1	-0.27501	0.2335	0.253572	0.163058
Production of Benthic Macroinvertebrate Communities Along a Southern Appalachian River Continuum	10.1046/j.1365-2427.1997.d01-578.x	yes		Table	Grubaugh et al. (1997)	USA	11	Number of taxa with Chironomidae	Taxon	Invertebrates		NB	log	Sediment	Sediment-enrichment	Depositional area	b1	-0.001725	0.165287	0.223636	0.118176
Differential associations of five riverine organism groups with multiple stressors	10.1016/j.scitotenv.2024.173105	no	random effect of (1|river/year)	Dataset	Kaijser et al. (2024)	Germany	76	OTU richness	Taxon	Bacteria	r	NB	log				b0	7.92394	2.68335	1	1
Differential associations of five riverine organism groups with multiple stressors	10.1016/j.scitotenv.2024.173105	no	random effect of (1|river/year)	Dataset	Kaijser et al. (2024)	Germany	76	OTU richness	Taxon	Bacteria	r	NB	log	Salinity	Salinity-increase	EC us/cm	b1	0.05279	0.13281	607.45	355.521
Differential associations of five riverine organism groups with multiple stressors	10.1016/j.scitotenv.2024.173105	no	random effect of (1|river/year)	Dataset	Kaijser et al. (2024)	Germany	76	OTU richness	Taxon	Bacteria	r	NB	log	Nutrient-N	N-increase	TN mg/l	b1	0.2193	0.09516	1.62416	1.05689
Differential associations of five riverine organism groups with multiple stressors	10.1016/j.scitotenv.2024.173105	no	random effect of (1|river/year)	Dataset	Kaijser et al. (2024)	Germany	76	OTU richness	Taxon	Bacteria	r	NB	log	Nutrient-P	P-increase	TP mg/l	b1	-0.02096	0.11789	0.0442135	0.0323503
Development of Ecogeomorphological (EGM) Stream Design and Assessment Tools for the Piedmont of Alabama, USA	10.3390/w8040161	yes		Table	Helms et al. (2016)	USA	16	Richness	Taxon	Fish		NB	log	Oxygen	Oxygen-depletion	Oxygen mg/l	b1	0.51497	1.29511	8.13125	1.3578
Differential associations of five riverine organism groups with multiple stressors	10.1016/j.scitotenv.2024.173105	no	random effect of (1|river/year)	Dataset	Kaijser et al. (2024)	Germany	76	OTU richness	Taxon	Bacteria	r	NB	log	Thermal	Warming	Temperature degrees celcius	b1	0.03948	0.73115	16.4993	1.36917
Differential associations of five riverine organism groups with multiple stressors	10.1016/j.scitotenv.2024.173105	no	random effect of (1|river/year)	Dataset	Kaijser et al. (2024)	Germany	76	OTU richness	Taxon	Bacteria	r	NB	log	Flow	Flow-cessation	Flow velocity m/s	b1	0.09275	0.09632	0.240514	0.163357
Resource supply and organismal dominance are associated with high secondary production in temperate agricultural streams	10.1111/1365-2435.14122	yes	random effect as 1|site/transect/campaign and some temp <0 set to 0.01, fs 0 =0.01	Dataset	Wild et al. (2022)	Germany	168	Richness	Taxon	Invertebrates	r	NB	log	Sediment	Sediment-enrichment	Microlithal (%)	b1	0.009347	0.01501	0.223333	0.167899
Survival and bioenergetic responses of juvenile Atlantic salmon along a perturbation gradient in a natural stream	10.1111/j.1600-0633.2005.00083.x	yes		Table	Coghlan Jr et al. (2005)	USA	10	Number of orders	Taxon	Invertebrates	r	NB	log				b0	2.38888	2.21556	1	1
Survival and bioenergetic responses of juvenile Atlantic salmon along a perturbation gradient in a natural stream	10.1111/j.1600-0633.2005.00083.x	yes		Table	Coghlan Jr et al. (2005)	USA	10	Number of orders	Taxon	Invertebrates	r	NB	log	Salinity	Salinity-increase	EC us/cm	b1	-0.07857	0.26538	925.9	566.876
Survival and bioenergetic responses of juvenile Atlantic salmon along a perturbation gradient in a natural stream	10.1111/j.1600-0633.2005.00083.x	yes		Table	Coghlan Jr et al. (2005)	USA	10	Number of orders	Taxon	Invertebrates	r	NB	log	Flow	Flow-cessation	Flow velocity m/s	b1	-0.17706	0.62554	0.03973	0.10573
Resource supply and organismal dominance are associated with high secondary production in temperate agricultural streams	10.1111/1365-2435.14122	yes	random effect as 1|site/transect/campaign and some temp <0 set to 0.01, fs 0 =0.01	Dataset	Wild et al. (2022)	Germany	168	Evenness	Evenness	Invertebrates	r	Beta	logit	Sediment	Sediment-enrichment	Microlithal (%)	b1	0.059628	0.035846	0.223333	0.167899
Survival and bioenergetic responses of juvenile Atlantic salmon along a perturbation gradient in a natural stream	10.1111/j.1600-0633.2005.00083.x	yes		Table	Coghlan Jr et al. (2005)	USA	10	Evenness	Evenness	Invertebrates	r	Beta	logit				b0	-2.5367	3.4875	1	1
Survival and bioenergetic responses of juvenile Atlantic salmon along a perturbation gradient in a natural stream	10.1111/j.1600-0633.2005.00083.x	yes		Table	Coghlan Jr et al. (2005)	USA	10	Evenness	Evenness	Invertebrates	r	Beta	logit	Salinity	Salinity-increase	EC us/cm	b1	-0.9354	0.3802	925.9	566.876
Survival and bioenergetic responses of juvenile Atlantic salmon along a perturbation gradient in a natural stream	10.1111/j.1600-0633.2005.00083.x	yes		Table	Coghlan Jr et al. (2005)	USA	10	Evenness	Evenness	Invertebrates	r	Beta	logit	Flow	Flow-cessation	Flow velocity m/s	b1	1.0023	1.0014	0.03973	0.10573
Riparian forests can mitigate warming and ecological degradation of agricultural headwater streams nested random effect	10.1111/fwb.13678	yes	nested random effect forest/river site	Dataset	Turunen et al. (2020)	Finland	18	Species richness	Taxon	Invertebrates	r	NB	log	Sediment	Sediment-enrichment	Fine sediment cover %	b1	0.07558	0.03094	0.2175	0.246564
Survival and bioenergetic responses of juvenile Atlantic salmon along a perturbation gradient in a natural stream	10.1111/j.1600-0633.2005.00083.x	yes		Table	Coghlan Jr et al. (2005)	USA	10	ept%	Fraction sensitive	Invertebrates	r	Beta	logit				b0	0.662	5.0747	1	1
Survival and bioenergetic responses of juvenile Atlantic salmon along a perturbation gradient in a natural stream	10.1111/j.1600-0633.2005.00083.x	yes		Table	Coghlan Jr et al. (2005)	USA	10	ept%	Fraction sensitive	Invertebrates	r	Beta	logit	Salinity	Salinity-increase	EC us/cm	b1	-0.7814	0.5531	925.9	566.876
Survival and bioenergetic responses of juvenile Atlantic salmon along a perturbation gradient in a natural stream	10.1111/j.1600-0633.2005.00083.x	yes		Table	Coghlan Jr et al. (2005)	USA	10	ept%	Fraction sensitive	Invertebrates	r	Beta	logit	Flow	Flow-cessation	Flow velocity m/s	b1	-0.2953	1.4331	0.03973	0.10573
Riparian forests can mitigate warming and ecological degradation of agricultural headwater streams nested random effect	10.1111/fwb.13678	yes	nested random effect forest/river site	Dataset	Turunen et al. (2020)	Finland	18	EPT-taxa%	Fraction sensitive	Invertebrates	r	Beta	logit	Sediment	Sediment-enrichment	Fine sediment cover %	b1	-0.3255	0.1341	0.2175	0.246564
Functional erosion and trait loss in fish assemblages from Neotropical reservoirs: The man beyond the environment	10.1111/faf.12524	yes		Table	Dias et al. (2020)	Brazil	6	Species richness	Taxon	Fish		NB	log				b0	-9.851	5.17	1	1
Functional erosion and trait loss in fish assemblages from Neotropical reservoirs: The man beyond the environment	10.1111/faf.12524	yes		Table	Dias et al. (2020)	Brazil	6	Species richness	Taxon	Fish		NB	log	Thermal	Warming	Temperature degrees celcius	b1	4.092	1.579	26.3167	3.15811
Multiple environmental stressors affect predation pressure in a tropical freshwater system	10.1038/s42003-024-06364-6	no		Dataset	Zanghi et al. (2024)	Trinidad	106	Species richness	Taxon	Fish		NB	log				b0	-4.0499	2.0375	1	1
Development of Ecogeomorphological (EGM) Stream Design and Assessment Tools for the Piedmont of Alabama, USA	10.3390/w8040161	yes		Table	Helms et al. (2016)	USA	16	Evenness (shannon/max)	Max evenness	Fish		zoiBeta	logit	Oxygen	Oxygen-depletion	Oxygen mg/l	b1	-0.8079	0.9587	8.13125	1.3578
Multiple environmental stressors affect predation pressure in a tropical freshwater system	10.1038/s42003-024-06364-6	no		Dataset	Zanghi et al. (2024)	Trinidad	106	Species richness	Taxon	Fish		NB	log	Thermal	Warming	Temperature degrees celcius	b1	1.4171	0.5682	35.1128	4.14453
Inter- and intra-estuarine fish assemblage variability patterns along the Portuguese coast	10.1016/j.ecss.2010.10.035	yes		Figure	França et al. (2011)	Portugal	9	Species richness	Taxon	Fish		NB	log				b0	3.67352	0.15227	1	1
Inter- and intra-estuarine fish assemblage variability patterns along the Portuguese coast	10.1016/j.ecss.2010.10.035	yes		Figure	França et al. (2011)	Portugal	9	Species richness	Taxon	Fish		NB	log	Flow	Flow-cessation	Discharge m3/s	b1	-0.09913	0.03706	143.778	162.905
Effects of anthropogenic salinisation on the ecological status of macroinvertebrate assemblages in the Werra River (Thuringia, Germany)	10.1007/s10750-012-1265-z	yes		Table	Arle et al. (2013)	Germany	8	Species richness	Taxon	Invertebrates		NB	log				b0	11.4282	10.7171	1	1
Effects of anthropogenic salinisation on the ecological status of macroinvertebrate assemblages in the Werra River (Thuringia, Germany)	10.1007/s10750-012-1265-z	yes		Table	Arle et al. (2013)	Germany	8	Species richness	Taxon	Invertebrates		NB	log	Salinity	Salinity-increase	EC us/cm	b1	-0.3221	0.2367	2535	2379.01
Stream fish assemblage and habitat structure in a tropical African river basin (Nyagui River, Zimbabwe)	10.1111/j.1365-2028.2007.00843.x	yes		Table	Kadye et al. (2007)	Zimbabwe	14	Cover%	Cover	Macrophytes		Beta	logit	Sediment	Sediment-enrichment	Silt%	b1	0.3877	0.1998	0.216429	0.212697
Contrasting effects of agriculture and urban land use on macroinvertebrate secondary production in Neotropical streams	10.1016/j.ecolind.2024.112039	no	random nested effect stream/site/campain (dataset from Mario)	Dataset	Gücker et al. (2024)	Brazil	120	Species richness	Taxon	Invertebrates	r	NB	log	Oxygen	Oxygen-depletion	Oxygen mg/l	b1	-0.15536	0.41013	7.03717	1.34439
Effects of anthropogenic salinisation on the ecological status of macroinvertebrate assemblages in the Werra River (Thuringia, Germany)	10.1007/s10750-012-1265-z	yes		Table	Arle et al. (2013)	Germany	8	Species richness	Taxon	Invertebrates		NB	log	Nutrient-P	P-increase	TP mg/l	b1	2.3506	4.5524	0.19775	0.042402
Effects of anthropogenic salinisation on the ecological status of macroinvertebrate assemblages in the Werra River (Thuringia, Germany)	10.1007/s10750-012-1265-z	yes		Table	Arle et al. (2013)	Germany	8	Species richness	Taxon	Invertebrates		NB	log	Nutrient-N	N-increase	NO3 mg/l	b1	-33.0818	40.8606	3.37625	0.0654517
Effects of anthropogenic salinisation on the ecological status of macroinvertebrate assemblages in the Werra River (Thuringia, Germany)	10.1007/s10750-012-1265-z	yes		Table	Arle et al. (2013)	Germany	8	Evenness	Evenness	Invertebrates		Beta	logit				b0	1.215	6.9127	1	1
Effects of anthropogenic salinisation on the ecological status of macroinvertebrate assemblages in the Werra River (Thuringia, Germany)	10.1007/s10750-012-1265-z	yes		Table	Arle et al. (2013)	Germany	8	Evenness	Evenness	Invertebrates		Beta	logit	Salinity	Salinity-increase	EC us/cm	b1	-0.6286	0.15	2535	2379.01
Transition from pasture to native forest land‐use along stream continua: Effects on stream ecosystems and implications for restoration	10.1080/00288330.1999.9516878	yes	fig 3, tab 3, fig4, fig 7 with random effect on stream	Table	Scarsbrook et al. (1999)	New Zealand	9	Number of taxa	Taxon	Invertebrates	r	NB	log	Sediment	Sediment-enrichment	silt/sand %	b1	-0.1022	0.3775	0.191122	0.0918358
Contrasting effects of agriculture and urban land use on macroinvertebrate secondary production in Neotropical streams	10.1016/j.ecolind.2024.112039	no	random nested effect stream/site/campain (dataset from Mario) removed EC covergence issues	Dataset	Gücker et al. (2024)	Brazil	120	Evenness	Evenness	Invertebrates	r	ziBeta	logit	Oxygen	Oxygen-depletion	Oxygen mg/l	b1	0.79994	0.71361	7.03717	1.34439
Effects of anthropogenic salinisation on the ecological status of macroinvertebrate assemblages in the Werra River (Thuringia, Germany)	10.1007/s10750-012-1265-z	yes		Table	Arle et al. (2013)	Germany	8	Evenness	Evenness	Invertebrates		Beta	logit	Nutrient-P	P-increase	TP mg/l	b1	-1.7522	3.3767	0.19775	0.042402
Effects of anthropogenic salinisation on the ecological status of macroinvertebrate assemblages in the Werra River (Thuringia, Germany)	10.1007/s10750-012-1265-z	yes		Table	Arle et al. (2013)	Germany	8	Evenness	Evenness	Invertebrates		Beta	logit	Nutrient-N	N-increase	NO3 mg/l	b1	26.153	29.6154	3.37625	0.0654517
Life on the edge: hydrogen sulfide and the fish communities of a Mexican cave and surrounding waters	10.1007/s00792-006-0531-2	yes		Table	Tobler et al. (2016)	Mexico	6	Species richness	Taxon	Fish		NB	log				b0	-4.6472	10.6301	1	1
Life on the edge: hydrogen sulfide and the fish communities of a Mexican cave and surrounding waters	10.1007/s00792-006-0531-2	yes		Table	Tobler et al. (2016)	Mexico	6	Species richness	Taxon	Fish		NB	log	Salinity	Salinity-increase	EC us/cm	b1	-0.5865	0.4788	1250	1532.55
Life on the edge: hydrogen sulfide and the fish communities of a Mexican cave and surrounding waters	10.1007/s00792-006-0531-2	yes		Table	Tobler et al. (2016)	Mexico	6	Species richness	Taxon	Fish		NB	log	Thermal	Warming	Temperature degrees celcius	b1	2.9365	4.1962	24.8333	2.16025
Contrasting effects of agriculture and urban land use on macroinvertebrate secondary production in Neotropical streams	10.1016/j.ecolind.2024.112039	no	random nested effect stream/site/campain (dataset from Mario) removed EC covergence issues	Dataset	Gücker et al. (2024)	Brazil	120	moss+macrophyte cover%	Cover	Macrophytes	r	ziBeta	logit	Oxygen	Oxygen-depletion	Oxygen mg/l	b1	-0.007132	0.013334	7.03717	1.34439
Life on the edge: hydrogen sulfide and the fish communities of a Mexican cave and surrounding waters	10.1007/s00792-006-0531-2	yes		Table	Tobler et al. (2016)	Mexico	6	Evenness	Evenness	Fish		Beta	logit				b0	41.2734	14.8705	1	1
Life on the edge: hydrogen sulfide and the fish communities of a Mexican cave and surrounding waters	10.1007/s00792-006-0531-2	yes		Table	Tobler et al. (2016)	Mexico	6	Evenness	Evenness	Fish		Beta	logit	Salinity	Salinity-increase	EC us/cm	b1	0.633	0.5558	1250	1532.55
Life on the edge: hydrogen sulfide and the fish communities of a Mexican cave and surrounding waters	10.1007/s00792-006-0531-2	yes		Table	Tobler et al. (2016)	Mexico	6	Evenness	Evenness	Fish		Beta	logit	Thermal	Warming	Temperature degrees celcius	b1	-14.724	5.6043	24.8333	2.16025
Evaluating the potential of treated effluent as novel habitats for aquatic invertebrates in arid regions	10.1007/s10750-020-04343-6	yes	random effect on the month	Table	Eppehimer et al. (2020)	USA	15	Taxonomic richness	Taxon	Invertebrates	r	NB	log	Oxygen	Oxygen-depletion	Oxygen mg/l	b1	0.9647	0.3442	8.18667	1.3076
The cumulative impacts of anthropogenic stressors vary markedly along environmental gradients (random effect as habitat/region)	10.1111/gcb.16435	no		Dataset	Kefford et al. (2022)	Australia	6872	EPT-richness	Sensitive taxon	Invertebrates	r	NB	log				b0	2.71153	0.12043	1	1
The cumulative impacts of anthropogenic stressors vary markedly along environmental gradients	10.1111/gcb.16435	no		Dataset	Kefford et al. (2022)	Australia	6872	EPT-richness	Sensitive taxon	Invertebrates	r	NB	log	Salinity	Salinity-increase	EC us/cm	b1	-0.200255	0.004786	457.318	1795.36
Microbial Community Shifts in Response to Acid Mine Drainage Pollution Within a Natural Wetland Ecosystem	10.3389/fmicb.2018.01445	yes		Table	Aguinaga et al. (2018)	UK	8	Evenness	Evenness	Bacteria		Beta	logit				b0	3.9152	1.0875	1	1
Microbial Community Shifts in Response to Acid Mine Drainage Pollution Within a Natural Wetland Ecosystem	10.3389/fmicb.2018.01445	yes		Table	Aguinaga et al. (2018)	UK	8	Evenness	Evenness	Bacteria		Beta	logit	Salinity	Salinity-increase	EC us/cm	b1	-0.6056	0.1612	1268.93	1235.12
Microbial Community Shifts in Response to Acid Mine Drainage Pollution Within a Natural Wetland Ecosystem	10.3389/fmicb.2018.01445	yes		Table	Aguinaga et al. (2018)	UK	8	OTU richness	Taxon	Bacteria		NB	log				b0	7.7869	3.8918	1	1
Microbial Community Shifts in Response to Acid Mine Drainage Pollution Within a Natural Wetland Ecosystem	10.3389/fmicb.2018.01445	yes		Table	Aguinaga et al. (2018)	UK	8	OTU richness	Taxon	Bacteria		NB	log	Salinity	Salinity-increase	EC us/cm	b1	0.1888	0.5707	0.1888	0.5707
Fish assemblages and habitat in a Malaysian blackwater peat swamp	10.1023/A:1026004315978	yes		Table	Beamish et al. (2003)	Malaysia	6	Species richness	Taxon	Fish		NB	log				b0	-81.7973	39.9979	1	1
Fish assemblages and habitat in a Malaysian blackwater peat swamp	10.1023/A:1026004315978	yes		Table	Beamish et al. (2003)	Malaysia	6	Species richness	Taxon	Fish		NB	log	Salinity	Salinity-increase	EC us/cm	b1	-10.303	9.8157	104.167	49.6605
Fish assemblages and habitat in a Malaysian blackwater peat swamp	10.1023/A:1026004315978	yes		Table	Beamish et al. (2003)	Malaysia	6	Species richness	Taxon	Fish		NB	log	Thermal	Warming	Temperature degrees celcius	b1	31.8465	17.2913	26.5	0.83666
Ecological improvement by restoration on the Jialu River: Water quality, species richness and distribution	10.1071/MF19262	yes	random effect data nested under site 1|site/date	Figure	Kong et al. (2020)	China	21	Species richness (hydrophytes)	Taxon	Macrophytes	r	NB	log	Oxygen	Oxygen-depletion	Oxygen mg/l	b1	0.1145	0.3699	4.12369	1.29914
Fish assemblages and habitat in a Malaysian blackwater peat swamp	10.1023/A:1026004315978	yes		Table	Beamish et al. (2003)	Malaysia	6	Species richness	Taxon	Fish		NB	log	Flow	Flow-cessation	Flow velocity m/s	b1	-0.4919	1.4002	0.163333	0.0413118
Response of Tidal Creek Fish Communities to Dredging and Coastal Development Pressures in a Shallow-Water Estuary	10.1007/s12237-010-9334-x	yes		Table	Bilkovic (2011)	USA	6	Species richness	Taxon	Fish		NB	log				b0	-22.4209	22.5613	1	1
Response of Tidal Creek Fish Communities to Dredging and Coastal Development Pressures in a Shallow-Water Estuary	10.1007/s12237-010-9334-x	yes		Table	Bilkovic (2011)	USA	6	Species richness	Taxon	Fish		NB	log	Thermal	Warming	Temperature degrees celcius	b1	7.1412	5.5872	23.5333	0.463321
Ecological improvement by restoration on the Jialu River: Water quality, species richness and distribution	10.1071/MF19262	yes	random effect data nested under site 1|site/date	Figure	Kong et al. (2020)	China	21	Species richness (phytoplankton)	Taxon	Algae	r	NB	log	Oxygen	Oxygen-depletion	Oxygen mg/l	b1	0.1147	0.2372	4.12369	1.29914
Transition from pasture to native forest land‐use along stream continua: Effects on stream ecosystems and implications for restoration	10.1080/00288330.1999.9516878	yes	fig 3, tab 3, fig4, fig 7 with random effect on stream	Table	Scarsbrook et al. (1999)	New Zealand	9	%EPT	Fraction sensitive	Invertebrates	r	Beta	logit	Sediment	Sediment-enrichment	silt/sand %	b1	-0.711708	0.943094	0.191122	0.0918358
Response of Tidal Creek Fish Communities to Dredging and Coastal Development Pressures in a Shallow-Water Estuary	10.1007/s12237-010-9334-x	yes		Table	Bilkovic (2011)	USA	6	Evenness	Evenness	Fish		Beta	logit				b0	19.848	11.856	1	1
Response of Tidal Creek Fish Communities to Dredging and Coastal Development Pressures in a Shallow-Water Estuary	10.1007/s12237-010-9334-x	yes		Table	Bilkovic (2011)	USA	6	Evenness	Evenness	Fish		Beta	logit	Thermal	Warming	Temperature degrees celcius	b1	-4.702	2.944	23.5333	0.463321
Ecological improvement by restoration on the Jialu River: Water quality, species richness and distribution	10.1071/MF19262	yes	random effect data nested under site 1|site/date	Figure	Kong et al. (2020)	China	21	Species richness (invertebrates)	Taxon	Invertebrates	r	NB	log	Oxygen	Oxygen-depletion	Oxygen mg/l	b1	-0.34595	0.31203	4.12369	1.29914
Using Field Data and Weight of Evidence to Develop Water Quality Criteria	10.1897/IEAM_2008-018.1	no		Figure	Cormier et al. (2008)	USA	87	Number of EPT taxa	Sensitive taxon	Invertebrates		ziNB	log	Sediment	Sediment-enrichment	Percent fine substrate	b1	-0.12108	0.02773	0.173076	0.187402
Inferences of environmental and biotic efects on patterns of eukaryotic alpha and beta diversity for the spring systems of Ash Meadows, Nevada	10.1007/s00442-019-04526-6	yes		Figure	Paulson et al. (2019)	USA	21	OTU richness	Taxon	Bacteria		NB	log				b0	8.5751	0.6224	1	1
Inferences of environmental and biotic efects on patterns of eukaryotic alpha and beta diversity for the spring systems of Ash Meadows, Nevada	10.1007/s00442-019-04526-6	yes		Figure	Paulson et al. (2019)	USA	21	OTU richness	Taxon	Bacteria		NB	log	Thermal	Warming	Temperature degrees celcius	b1	-0.608	0.1902	26.9766	6.29866
Regional patterns in periphyton accrual and diatom assemblage structure in a heterogeneous nutrient landscape	10.1139/F02-021	yes	ranndom effect on B, S, C, K sites	Table	Snyder et al. (2002)	USA	12	Cover%	Cover	Macrophytes	r	ziBeta	logit				b0	-3.60793	6.93433	1	1
Regional patterns in periphyton accrual and diatom assemblage structure in a heterogeneous nutrient landscape (ranndom effect on B, S, C, K sites)	10.1139/F02-021	yes	ranndom effect on B, S, C, K sites	Table	Snyder et al. (2002)	USA	12	Cover%	Cover	Macrophytes	r	ziBeta	logit	Nutrient-N	N-increase	NO3+NO2 mg/l	b1	0.07887	0.36693	0.293083	0.561321
Regional patterns in periphyton accrual and diatom assemblage structure in a heterogeneous nutrient landscape (ranndom effect on B, S, C, K sites)	10.1139/F02-021	yes	ranndom effect on B, S, C, K sites	Table	Snyder et al. (2002)	USA	12	Cover%	Cover	Macrophytes	r	ziBeta	logit	Nutrient-P	P-increase	TP mg/l	b1	-0.50222	1.23262	0.0256667	0.02775
Regional patterns in periphyton accrual and diatom assemblage structure in a heterogeneous nutrient landscape ()	10.1139/F02-021	yes	ranndom effect on B, S, C, K sites	Table	Snyder et al. (2002)	USA	12	Cover%	Cover	Macrophytes	r	ziBeta	logit	Flow	Flow-cessation	Flow velocity m/s	b1	-0.52679	0.8418	0.240833	0.145631
Regional patterns in periphyton accrual and diatom assemblage structure in a heterogeneous nutrient landscape (ranndom effect on B, S, C, K sites)	10.1139/F02-021	yes	ranndom effect on B, S, C, K sites	Table	Snyder et al. (2002)	USA	12	Cover%	Cover	Macrophytes	r	ziBeta	logit	Salinity	Salinity-increase	EC us/cm	b1	-0.04678	0.64268	230.333	185.269
Regional patterns in periphyton accrual and diatom assemblage structure in a heterogeneous nutrient landscape (ranndom effect on B, S, C, K sites)	10.1139/F02-021	yes	ranndom effect on B, S, C, K sites	Table	Snyder et al. (2002)	USA	12	Diatom richness	Taxon	Algae	r	NB	log				b0	4.93118	0.74658	1	1
Regional patterns in periphyton accrual and diatom assemblage structure in a heterogeneous nutrient landscape (ranndom effect on B, S, C, K sites)	10.1139/F02-021	yes	ranndom effect on B, S, C, K sites	Table	Snyder et al. (2002)	USA	12	Diatom richness	Taxon	Algae	r	NB	log	Nutrient-N	N-increase	NO3+NO2 mg/l	b1	0.02124	0.05865	0.293083	0.561321
Regional patterns in periphyton accrual and diatom assemblage structure in a heterogeneous nutrient landscape (ranndom effect on B, S, C, K sites)	10.1139/F02-021	yes	ranndom effect on B, S, C, K sites	Table	Snyder et al. (2002)	USA	12	Diatom richness	Taxon	Algae	r	NB	log	Nutrient-P	P-increase	TP mg/l	b1	0.24542	0.13394	0.0256667	0.02775
Regional patterns in periphyton accrual and diatom assemblage structure in a heterogeneous nutrient landscape (ranndom effect on B, S, C, K sites)	10.1139/F02-021	yes	ranndom effect on B, S, C, K sites	Table	Snyder et al. (2002)	USA	12	Diatom richness	Taxon	Algae	r	NB	log	Flow	Flow-cessation	Flow velocity m/s	b1	-0.03404	0.09194	0.240833	0.145631
Regional patterns in periphyton accrual and diatom assemblage structure in a heterogeneous nutrient landscape (ranndom effect on B, S, C, K sites)	10.1139/F02-021	yes	ranndom effect on B, S, C, K sites	Table	Snyder et al. (2002)	USA	12	Diatom richness	Taxon	Algae	r	NB	log	Salinity	Salinity-increase	EC us/cm	b1	-0.11718	0.08947	230.333	185.269
AQUATIC VERTEBRATE ASSEMBLAGES OF THE UPPER CLEAR CREEK WATERSHED, CALIFORNIA	10.3398/1527-0904(2007)67[439:AVAOTU]2.0.CO;2	yes		Table	Brown et al. (2007)	USA	13	Taxon richness	Taxon	Fish	r	NB	log				b0	1.8487	0.5818	1	1
AQUATIC VERTEBRATE ASSEMBLAGES OF THE UPPER CLEAR CREEK WATERSHED, CALIFORNIA	10.3398/1527-0904(2007)67[439:AVAOTU]2.0.CO;2	yes		Table	Brown et al. (2007)	USA	13	Taxon richness	Taxon	Fish	r	NB	log	Flow	Flow-cessation	Flow velocity m/s	b1	0.2354	0.2916	0.152013	0.0671976
The metabolic theory of ecology convincingly explains the latitudinal diversity gradient of Neotropical freshwater fish (random effect on dataset a and b)	10.1890/13-0483.1	yes		Figure	Bailly et al. (2014)	Brazil	132	Taxon richness	Taxon	Fish	r	NB	log				b0	-8.7297	1.189	1	1
The metabolic theory of ecology convincingly explains the latitudinal diversity gradient of Neotropical freshwater fish (random effect on dataset a and b)	10.1890/13-0483.1	yes		Figure	Bailly et al. (2014)	Brazil	132	Taxon richness	Taxon	Fish	r	NB	log	Thermal	Warming	Temperature degrees celcius	b1	3.9721	0.3889	20.8526	2.47951
Macroinvertebrate Community Structure and Environmental Characteristics along a Large River: Congruity of Patterns for Identification to Species or Family	10.2307/1467950	yes		Table	Bournard et al. (1996)	France	10	Species richness	Taxon	Invertebrates		NB	log				b0	-0.02779	24.513	1	1
Macroinvertebrate Community Structure and Environmental Characteristics along a Large River: Congruity of Patterns for Identification to Species or Family	10.2307/1467950	yes		Table	Bournard et al. (1996)	France	10	Species richness	Taxon	Invertebrates		NB	log	Salinity	Salinity-increase	EC us/cm	b1	-0.36188	5.63562	346.6	47.6496
Macroinvertebrate Community Structure and Environmental Characteristics along a Large River: Congruity of Patterns for Identification to Species or Family	10.2307/1467950	yes		Table	Bournard et al. (1996)	France	10	Species richness	Taxon	Invertebrates		NB	log	Nutrient-P	P-increase	PO4 mg/l	b1	0.21548	1.21128	1.21048	0.527487
Macroinvertebrate Community Structure and Environmental Characteristics along a Large River: Congruity of Patterns for Identification to Species or Family	10.2307/1467950	yes		Table	Bournard et al. (1996)	France	10	Species richness	Taxon	Invertebrates		NB	log	Nutrient-N	N-increase	NO3 mg/l	b1	-0.31038	0.98768	23.0861	7.58377
Macroinvertebrate Community Structure and Environmental Characteristics along a Large River: Congruity of Patterns for Identification to Species or Family	10.2307/1467950	yes		Table	Bournard et al. (1996)	France	10	Species richness	Taxon	Invertebrates		NB	log	Thermal	Warming	Temperature degrees celcius	b1	0.63819	4.69656	13.65	1.55152
Ecological improvement by restoration on the Jialu River: Water quality, species richness and distribution	10.1071/MF19262	yes	random effect data nested under site 1|site/date	Figure	Kong et al. (2020)	China	21	Species richness (fish)	Taxon	Fish	r	NB	log	Oxygen	Oxygen-depletion	Oxygen mg/l	b1	-0.9501	0.692	4.12369	1.29914
Ephemeroptera, Plecoptera, and Trichoptera assemblages of karst springs in relation to some environmental factors: a case study in central Bosnia and Herzegovina	10.3906/zoo-1512-31	yes		Table	Savic et al. (2017)	Bosnia-Herzegovina	50	Number of EPT-taxa	Sensitive taxon	Invertebrates		NB	log				b0	-1.7967	5.2495	1	1
Ephemeroptera, Plecoptera, and Trichoptera assemblages of karst springs in relation to some environmental factors: a case study in central Bosnia and Herzegovina	10.3906/zoo-1512-31	yes		Table	Savic et al. (2017)	Bosnia-Herzegovina	50	Number of EPT-taxa	Sensitive taxon	Invertebrates		NB	log	Salinity	Salinity-increase	EC us/cm	b1	0.4664	0.6533	386	90.3734
Ephemeroptera, Plecoptera, and Trichoptera assemblages of karst springs in relation to some environmental factors: a case study in central Bosnia and Herzegovina	10.3906/zoo-1512-31	yes		Table	Savic et al. (2017)	Bosnia-Herzegovina	50	Number of EPT-taxa	Sensitive taxon	Invertebrates		NB	log	Thermal	Warming	Temperature degrees celcius	b1	0.1056	1.1359	12.302	2.03886
Functional bacteria as potential indicators of water quality in Three Gorges Reservoir, China	10.1007/s10661-009-0863-3	yes		Table	Wang et al. (2010)	China	6	Evenness (shannon/max)	Max evenness	Bacteria		ziBeta	logit	Oxygen	Oxygen-depletion	Oxygen mg/l	b1	5.0455	1.1091	6.87286	1.29787
Ephemeroptera, Plecoptera, and Trichoptera assemblages of karst springs in relation to some environmental factors: a case study in central Bosnia and Herzegovina	10.3906/zoo-1512-31	yes		Table	Savic et al. (2017)	Bosnia-Herzegovina	50	Evenness (shannon/max)	Max evenness	Invertebrates		zoiBeta	logit				b0	14.0898	6.441	1	1
Ephemeroptera, Plecoptera, and Trichoptera assemblages of karst springs in relation to some environmental factors: a case study in central Bosnia and Herzegovina	10.3906/zoo-1512-31	yes		Table	Savic et al. (2017)	Bosnia-Herzegovina	50	Evenness (shannon/max)	Max evenness	Invertebrates		zoiBeta	logit	Salinity	Salinity-increase	EC us/cm	b1	-2.1726	0.9124	386	90.3734
Ephemeroptera, Plecoptera, and Trichoptera assemblages of karst springs in relation to some environmental factors: a case study in central Bosnia and Herzegovina	10.3906/zoo-1512-31	yes		Table	Savic et al. (2017)	Bosnia-Herzegovina	50	Evenness (shannon/max)	Max evenness	Invertebrates		zoiBeta	logit	Thermal	Warming	Temperature degrees celcius	b1	0.7521	1.0074	12.302	2.03886
Hydrological and Ichthyological Impact Assessment of Rasul Barrage, River Jhelum, Pakistan	10.15244/pjoes/63877	yes		Table	Iqbal et al. (2017)	Pakistan	6	Species richness	Taxon	Fish		NB	log	Oxygen	Oxygen-depletion	Oxygen mg/l	b1	1.2	1.1828	6.91667	1.28595
Effects of streamflow reductions on aquatic macroinvertebrates: linking groundwater withdrawals and assemblage response in southern New Jersey streams, USA	10.1080/02626667.2013.877139	yes		Figure	Kennen et al. (2014)	USA	39	Taxa Richness	Taxon	Invertebrates		NB	log				b0	3.68926	0.03676	1	1
Effects of streamflow reductions on aquatic macroinvertebrates: linking groundwater withdrawals and assemblage response in southern New Jersey streams, USA	10.1080/02626667.2013.877139	yes		Figure	Kennen et al. (2014)	USA	39	Taxa Richness	Taxon	Invertebrates		NB	log	Flow	Flow-cessation	mean annual discharge m3/s	b1	0.16403	0.02553	0.508138	0.378006
Ecological aspects related to reintroductions to avert the extirpation of a freshwater fish from a large floodplain river	10.1007/s10452-019-09742-z (0123456789().,-volV) (0123456789().,-volV)	yes	random effect on site	Table	Wedderburn et al. (2019)	Australia	18	Cover%	Cover	Macrophytes	r	Beta	logit				b0	-0.6117	3.1095	1	1
Ecological aspects related to reintroductions to avert the extirpation of a freshwater fish from a large floodplain river	10.1007/s10452-019-09742-z (0123456789().,-volV) (0123456789().,-volV)	yes	random effect on site	Table	Wedderburn et al. (2019)	Australia	18	Cover%	Cover	Macrophytes	r	Beta	logit	Salinity	Salinity-increase	EC us/cm	b1	-0.5269	0.531	1402.61	492.305
Ecological aspects related to reintroductions to avert the extirpation of a freshwater fish from a large floodplain river	10.1007/s10452-019-09742-z (0123456789().,-volV) (0123456789().,-volV)	yes	random effect on site	Table	Wedderburn et al. (2019)	Australia	18	Cover%	Cover	Macrophytes	r	Beta	logit	Thermal	Warming	Temperature degrees celcius	b1	1.6764	0.6287	18.3444	3.55002
Ecological aspects related to reintroductions to avert the extirpation of a freshwater fish from a large floodplain river	10.1007/s10452-019-09742-z (0123456789().,-volV) (0123456789().,-volV)	yes	random effect on site	Table	Wedderburn et al. (2019)	Australia	12	Species richness	Taxon	Fish	r	NB	log				b0	2.0661	3.1532	1	1
Ecological aspects related to reintroductions to avert the extirpation of a freshwater fish from a large floodplain river	10.1007/s10452-019-09742-z (0123456789().,-volV) (0123456789().,-volV)	yes	random effect on site	Table	Wedderburn et al. (2019)	Australia	12	Species richness	Taxon	Fish	r	NB	log	Salinity	Salinity-increase	EC us/cm	b1	0.2515	0.5953	1497.58	572.807
Ecological aspects related to reintroductions to avert the extirpation of a freshwater fish from a large floodplain river	10.1007/s10452-019-09742-z (0123456789().,-volV) (0123456789().,-volV)	yes	random effect on site	Table	Wedderburn et al. (2019)	Australia	12	Species richness	Taxon	Fish	r	NB	log	Thermal	Warming	Temperature degrees celcius	b1	-0.6283	1.4163	19.9083	2.7711
Ecological aspects related to reintroductions to avert the extirpation of a freshwater fish from a large floodplain river	10.1007/s10452-019-09742-z (0123456789().,-volV) (0123456789().,-volV)	yes	random effect on site	Table	Wedderburn et al. (2019)	Australia	12	Evenness	Evenness	Fish	r	Beta	logit				b0	17.5431	4.1455	1	1
Ecological aspects related to reintroductions to avert the extirpation of a freshwater fish from a large floodplain river	10.1007/s10452-019-09742-z (0123456789().,-volV) (0123456789().,-volV)	yes	random effect on site	Table	Wedderburn et al. (2019)	Australia	12	Evenness	Evenness	Fish	r	Beta	logit	Salinity	Salinity-increase	EC us/cm	b1	-3.5945	0.8152	1497.58	572.807
Ecological aspects related to reintroductions to avert the extirpation of a freshwater fish from a large floodplain river	10.1007/s10452-019-09742-z (0123456789().,-volV) (0123456789().,-volV)	yes	random effect on site	Table	Wedderburn et al. (2019)	Australia	12	Evenness	Evenness	Fish	r	Beta	logit	Thermal	Warming	Temperature degrees celcius	b1	2.9551	1.6765	19.9083	2.7711
Spatial structure of the caddisfly (Insecta, Trichoptera) communities in a river basin in NW Spain affected by coal mining	10.1023/A:1022932515761	yes	random effect on tributary	Table	Fernández-Aláez et al. (2002)	Spain	32	number ept taxa	Sensitive taxon	Invertebrates	r	NB	log				b0	1.45202	1.81884	1	1
Spatial structure of the caddisfly (Insecta, Trichoptera) communities in a river basin in NW Spain affected by coal mining	10.1023/A:1022932515761	yes	random effect on tributary	Table	Fernández-Aláez et al. (2002)	Spain	32	number ept taxa	Sensitive taxon	Invertebrates	r	NB	log	Salinity	Salinity-increase	EC us/cm	b1	-0.23252	0.14432	128.219	86.6646
Hydrological and Ichthyological Impact Assessment of Rasul Barrage, River Jhelum, Pakistan	10.15244/pjoes/63877	yes		Table	Iqbal et al. (2017)	Pakistan	6	Evenness	Evenness	Fish		Beta	logit	Oxygen	Oxygen-depletion	Oxygen mg/l	b1	0.1985	0.4495	6.91667	1.28595
Spatial structure of the caddisfly (Insecta, Trichoptera) communities in a river basin in NW Spain affected by coal mining	10.1023/A:1022932515761	yes	random effect on tributary	Table	Fernández-Aláez et al. (2002)	Spain	32	number ept taxa	Sensitive taxon	Invertebrates	r	NB	log	Nutrient-N	N-increase	NO3 mg/l	b1	0.0363	0.14621	36.8748	25.2906
Spatial structure of the caddisfly (Insecta, Trichoptera) communities in a river basin in NW Spain affected by coal mining	10.1023/A:1022932515761	yes	random effect on tributary	Table	Fernández-Aláez et al. (2002)	Spain	32	number ept taxa	Sensitive taxon	Invertebrates	r	NB	log	Nutrient-P	P-increase	PO4 mg/l	b1	0.05054	0.12747	0.0877218	0.104068
Fish fauna and environments of the Pilcomayo-Paraguay basins in Formosa, Argentina	10.1007/BF00006154	yes		Table	Menni et al. (1992)	Argentina	14	Species richness	Taxon	Fish		NB	log				b0	2.95443	1.12721	1	1
Fish fauna and environments of the Pilcomayo-Paraguay basins in Formosa, Argentina	10.1007/BF00006154	yes		Table	Menni et al. (1992)	Argentina	14	Species richness	Taxon	Fish		NB	log	Salinity	Salinity-increase	EC us/cm	b1	-0.06722	0.22971	162.857	139.816
AN EVALUATION OF THE RELATIVE QUALITY OF DIKE POOLS FOR BENTHIC MACROINVERTEBRATES IN THE LOWER MISSOURI RIVER, USA	10.1002/rra.1558	yes		Table	Poulton et al. (2011)	USA	18	Species richness	Taxon	Invertebrates		NB	log				b0	1.4362	0.4206	1	1
Experimental Determination of Benthic Macroinvertebrate Metric Sensitivity to Fine Sediment in Appalachian Streams	no doi 1	no	N=50; but not all points are vissible so not all 50 are obtained	Figure	Kaller et al. (2001)	USA	29	EPT genera	Sensitive taxon	Invertebrates		NB	log	Sediment	Sediment-enrichment	fine sediment%	b1	-0.06841	0.03783	0.172488	0.143017
AN EVALUATION OF THE RELATIVE QUALITY OF DIKE POOLS FOR BENTHIC MACROINVERTEBRATES IN THE LOWER MISSOURI RIVER, USA	10.1002/rra.1558	yes		Table	Poulton et al. (2011)	USA	18	Evenness	Evenness	Invertebrates		Beta	logit				b0	0.2584	0.6431	1	1
Elements of metacommunity structure of diatoms and macroinvertebrates within stream networks differing in environmental heterogeneity	10.1111/jbi.13859	no	random effect on the sites (ITR, MKR and QTR)	Dataset	He et al. (2020)	China	99	Diatom taxa	Taxon	Algae	r	NB	log	Sediment	Sediment-enrichment	Sand%	b1	-0.0567	0.03585	0.171435	0.230197
Response of macroinvertebrate communities to anthropogenic pressures in Tajan River (Iran)	10.2478/s11756-014-0448-7	yes		Table	Shokri et al. (2014)	Iran	7	Number of taxa	Taxon	Invertebrates		NB	log				b0	14.554	16.947	1	1
Response of macroinvertebrate communities to anthropogenic pressures in Tajan River (Iran)	10.2478/s11756-014-0448-7	yes		Table	Shokri et al. (2014)	Iran	7	Number of taxa	Taxon	Invertebrates		NB	log	Salinity	Salinity-increase	EC us/cm	b1	-0.984	1.695	572.321	107.933
Differential associations of five riverine organism groups with multiple stressors	10.1016/j.scitotenv.2024.173105	no	random effect of (1|river/year)	Dataset	Kaijser et al. (2024)	Germany	76	OTU richness	Taxon	Bacteria	r	NB	log	Oxygen	Oxygen-depletion	Oxygen mg/l	b1	-0.06145	0.63253	9.84963	1.28474
Response of macroinvertebrate communities to anthropogenic pressures in Tajan River (Iran)	10.2478/s11756-014-0448-7	yes		Table	Shokri et al. (2014)	Iran	7	Number of taxa	Taxon	Invertebrates		NB	log	Thermal	Warming	Temperature degrees celcius	b1	-1.528	1.234	13.4403	2.90449
Response of macroinvertebrate communities to anthropogenic pressures in Tajan River (Iran)	10.2478/s11756-014-0448-7	yes	Dropped ec overestimation	Table	Shokri et al. (2014)	Iran	7	Evenness invertes	Evenness	Invertebrates		Beta	logit				b0	-1.8919	4.4872	1	1
Response of macroinvertebrate communities to anthropogenic pressures in Tajan River (Iran)	10.2478/s11756-014-0448-7	yes	Dropped ec overestimation	Table	Shokri et al. (2014)	Iran	7	Evenness invertes	Evenness	Invertebrates		Beta	logit	Flow	Flow-cessation	Discharge m3/s	b1	0.1014	0.4788	9.79654	4.91628
Differential associations of five riverine organism groups with multiple stressors	10.1016/j.scitotenv.2024.173105	no	random effect of (1|river/year)	Dataset	Kaijser et al. (2024)	Germany	76	Species richness	Taxon	Invertebrates	r	NB	log	Oxygen	Oxygen-depletion	Oxygen mg/l	b1	1.93727	0.328337	9.85664	1.28472
Response of macroinvertebrate communities to anthropogenic pressures in Tajan River (Iran)	10.2478/s11756-014-0448-7	yes	Dropped ec overestimation	Table	Shokri et al. (2014)	Iran	7	Evenness invertes	Evenness	Invertebrates		Beta	logit	Thermal	Warming	Temperature degrees celcius	b1	0.144	1.4258	13.4403	2.90449
Bryophytes of Alpine and Apennine Mountain Streams: Floristic Features and Ecological Notes	10.7872/cryb/v36.iss3.2015.267	yes	random effect on site; weird datasets eve1 = eva1? And some sites are not in tab1??? Substrate does not add up to 100%???	Table	Ceschin et al. (2015)	Italy	21	bryophyte richness	Taxon	Macrophytes	r	ziNB	log				b0	-0.8359	9.7029	1	1
Bryophytes of Alpine and Apennine Mountain Streams: Floristic Features and Ecological Notes	10.7872/cryb/v36.iss3.2015.267	yes	random effect on site; weird datasets eve1 = eva1? And some sites are not in tab1??? Substrate does not add up to 100%???	Table	Ceschin et al. (2015)	Italy	21	bryophyte richness	Taxon	Macrophytes	r	ziNB	log	Salinity	Salinity-increase	EC us/cm	b1	-0.508	0.1918	138.381	104.832
Differential associations of five riverine organism groups with multiple stressors	10.1016/j.scitotenv.2024.173105	no	random effect of (1|river/year)	Dataset	Kaijser et al. (2024)	Germany	76	Evenness	Evenness	Invertebrates	r	Beta	logit	Oxygen	Oxygen-depletion	Oxygen mg/l	b1	0.58485	0.75837	9.85664	1.28472
Bryophytes of Alpine and Apennine Mountain Streams: Floristic Features and Ecological Notes	10.7872/cryb/v36.iss3.2015.267	yes	random effect on site; weird datasets eve1 = eva1? And some sites are not in tab1??? Substrate does not add up to 100%???	Table	Ceschin et al. (2015)	Italy	21	bryophyte richness	Taxon	Macrophytes	r	ziNB	log	Thermal	Warming	Temperature degrees celcius	b1	-0.2689	0.6867	13.8476	4.34748
Bryophytes of Alpine and Apennine Mountain Streams: Floristic Features and Ecological Notes	10.7872/cryb/v36.iss3.2015.267	yes	random effect on site; weird datasets eve1 = eva1? And some sites are not in tab1??? Substrate does not add up to 100%???	Table	Ceschin et al. (2015)	Italy	21	bryophyte richness	Taxon	Macrophytes	r	ziNB	log	Nutrient-N	N-increase	NO3 mg/l	b1	-0.1503	0.2147	0.396191	0.20865
Algae in Acid Mine Drainage and Relationships with Pollutants in a Degraded Mining Ecosystem	10.3390/min11020110	yes		Table	Gomes et al. (2021)	Portugal	8	fillamentous algae taxon richness	Taxon	Algae		NB	log				b0	2.93	8.1581	1	1
Algae in Acid Mine Drainage and Relationships with Pollutants in a Degraded Mining Ecosystem	10.3390/min11020110	yes		Table	Gomes et al. (2021)	Portugal	8	fillamentous algae taxon richness	Taxon	Algae		NB	log	Salinity	Salinity-increase	EC us/cm	b1	-0.1834	0.2916	2545.4	1073.48
Algae in Acid Mine Drainage and Relationships with Pollutants in a Degraded Mining Ecosystem	10.3390/min11020110	yes		Table	Gomes et al. (2021)	Portugal	8	fillamentous algae taxon richness	Taxon	Algae		NB	log	Thermal	Warming	Temperature degrees celcius	b1	0.1147	2.8814	22.3	1.24671
Algae in Acid Mine Drainage and Relationships with Pollutants in a Degraded Mining Ecosystem	10.3390/min11020110	yes		Table	Gomes et al. (2021)	Portugal	8	Evenness	Evenness	Algae		Beta	logit				b0	-1.0351	5.8002	1	1
Algae in Acid Mine Drainage and Relationships with Pollutants in a Degraded Mining Ecosystem	10.3390/min11020110	yes		Table	Gomes et al. (2021)	Portugal	8	Evenness	Evenness	Algae		Beta	logit	Salinity	Salinity-increase	EC us/cm	b1	-0.2648	0.207	2545.4	1073.48
Algae in Acid Mine Drainage and Relationships with Pollutants in a Degraded Mining Ecosystem	10.3390/min11020110	yes		Table	Gomes et al. (2021)	Portugal	8	Evenness	Evenness	Algae		Beta	logit	Thermal	Warming	Temperature degrees celcius	b1	1.9694	2.0619	22.3	1.24671
Bioassessment of Organically Polluted Spanish Rivers, Using a Biotic Index and Multivariate Methods	10.2307/1467281	yes		Table	Zamora-Muñoz et al. (1996)	Spain	12	taxon richness	Taxon	Invertebrates		NB	log				b0	3.72553	1.26276	1	1
Bioassessment of Organically Polluted Spanish Rivers, Using a Biotic Index and Multivariate Methods	10.2307/1467281	yes		Table	Zamora-Muñoz et al. (1996)	Spain	12	taxon richness	Taxon	Invertebrates		NB	log	Salinity	Salinity-increase	EC us/cm	b1	-0.2892	0.12294	1980.01	3246.67
Bioassessment of Organically Polluted Spanish Rivers, Using a Biotic Index and Multivariate Methods	10.2307/1467281	yes		Table	Zamora-Muñoz et al. (1996)	Spain	12	taxon richness	Taxon	Invertebrates		NB	log	Thermal	Warming	Temperature degrees celcius	b1	0.55459	0.26091	12.6242	3.83777
Bioassessment of Organically Polluted Spanish Rivers, Using a Biotic Index and Multivariate Methods	10.2307/1467281	yes		Table	Zamora-Muñoz et al. (1996)	Spain	12	taxon richness	Taxon	Invertebrates		NB	log	Flow	Flow-cessation	Discharge m3/s	b1	-0.06321	0.09413	739.49	836.826
Bioassessment of Organically Polluted Spanish Rivers, Using a Biotic Index and Multivariate Methods	10.2307/1467281	yes		Table	Zamora-Muñoz et al. (1996)	Spain	12	taxon richness	Taxon	Invertebrates		NB	log	Nutrient-P	P-increase	PO4 mg/l	b1	-0.15685	0.14616	0.668333	0.45974
Bioassessment of Organically Polluted Spanish Rivers, Using a Biotic Index and Multivariate Methods	10.2307/1467281	yes		Table	Zamora-Muñoz et al. (1996)	Spain	12	Evenness	Evenness	Invertebrates		Beta	logit				b0	10.4497	2.35188	1	1
Bioassessment of Organically Polluted Spanish Rivers, Using a Biotic Index and Multivariate Methods	10.2307/1467281	yes		Table	Zamora-Muñoz et al. (1996)	Spain	12	Evenness	Evenness	Invertebrates		Beta	logit	Salinity	Salinity-increase	EC us/cm	b1	0.14011	0.20381	1980.01	3246.67
Bioassessment of Organically Polluted Spanish Rivers, Using a Biotic Index and Multivariate Methods	10.2307/1467281	yes		Table	Zamora-Muñoz et al. (1996)	Spain	12	Evenness	Evenness	Invertebrates		Beta	logit	Thermal	Warming	Temperature degrees celcius	b1	-2.75271	0.46368	12.6242	3.83777
Bioassessment of Organically Polluted Spanish Rivers, Using a Biotic Index and Multivariate Methods	10.2307/1467281	yes		Table	Zamora-Muñoz et al. (1996)	Spain	12	Evenness	Evenness	Invertebrates		Beta	logit	Flow	Flow-cessation	Discharge m3/s	b1	-0.26105	0.10844	739.49	836.826
Bioassessment of Organically Polluted Spanish Rivers, Using a Biotic Index and Multivariate Methods	10.2307/1467281	yes		Table	Zamora-Muñoz et al. (1996)	Spain	12	Evenness	Evenness	Invertebrates		Beta	logit	Nutrient-P	P-increase	PO4 mg/l	b1	0.09293	0.23409	0.668333	0.45974
Summer Fish Community of the Coastal Northern Gulf of Mexico: Characterization of a Large-Scale Trawl Survey	10.1577/T06-077.1	yes		Table	Lewis et al. (2007)	USA	13	Species richness	Taxon	Fish		NB	log				b0	4.71662	29.9386	1	1
Differential associations of five riverine organism groups with multiple stressors	10.1016/j.scitotenv.2024.173105	no	random effect of (1|river/year)	Dataset	Kaijser et al. (2024)	Germany	71	Species richness	Taxon	Fish	r	NB	log	Oxygen	Oxygen-depletion	Oxygen mg/l	b1	1.17036	0.791509	9.90589	1.28208
Elements of metacommunity structure of diatoms and macroinvertebrates within stream networks differing in environmental heterogeneity	10.1111/jbi.13859	no	random effect on the sites (ITR, MKR and QTR)	Dataset	He et al. (2020)	China	96	Invertebrate taxa	Taxon	Invertebrates	r	NB	log	Sediment	Sediment-enrichment	Sand%	b1	0.00131	0.04636	0.164188	0.229655
Summer Fish Community of the Coastal Northern Gulf of Mexico: Characterization of a Large-Scale Trawl Survey	10.1577/T06-077.1	yes		Table	Lewis et al. (2007)	USA	13	Species richness	Taxon	Fish		NB	log	Thermal	Warming	Temperature degrees celcius	b1	-0.002408	9.41509	29.8432	0.547874
Summer Fish Community of the Coastal Northern Gulf of Mexico: Characterization of a Large-Scale Trawl Survey	10.1577/T06-077.1	yes		Table	Lewis et al. (2007)	USA	13	Evenness (shannon/max)	Max evenness	Fish		ziBeta	logit				b0	31.209	34.107	1	1
Differential associations of five riverine organism groups with multiple stressors	10.1016/j.scitotenv.2024.173105	no	random effect of (1|river/year)	Dataset	Kaijser et al. (2024)	Germany	71	Species richness	Taxon	Fish	r	NB	log	Oxygen	Oxygen-depletion	Oxygen mg/l	b1	-2.364	1.44678	9.90589	1.28208
Physical and Ecological Thresholds for Deposited Sediments in Streams in Agricultural Landscapes	10.2134/jeq2010.0251	no		Figure	Benoy et al. (2012)	Canada	15	Abundance Fraction EPT-taxa	Fraction sensitive	Invertebrates		Beta	logit	Sediment	Sediment-enrichment	%fines <2mm	b1	-1.0705	0.25	0.155255	0.0916365
Summer Fish Community of the Coastal Northern Gulf of Mexico: Characterization of a Large-Scale Trawl Survey	10.1577/T06-077.1	yes		Table	Lewis et al. (2007)	USA	13	Evenness (shannon/max)	Max evenness	Fish		ziBeta	logit	Thermal	Warming	Temperature degrees celcius	b1	-1.174	10.492	29.8432	0.547874
Helicobacter pylori and Other Enteric Bacteria in Freshwater Environments in Mexico City	10.1016/S0188-4409(01)00304-6	yes		Table	Mazari-Hiriart et al. (2001)	Mexico	17	Taxon richness	Taxon	Bacteria		NB	log				b0	10.8146	6.79088	1	1
Helicobacter pylori and Other Enteric Bacteria in Freshwater Environments in Mexico City	10.1016/S0188-4409(01)00304-6	yes		Table	Mazari-Hiriart et al. (2001)	Mexico	17	Taxon richness	Taxon	Bacteria		NB	log	Salinity	Salinity-increase	EC us/cm	b1	0.04668	0.34013	904.353	587.875
Helicobacter pylori and Other Enteric Bacteria in Freshwater Environments in Mexico City	10.1016/S0188-4409(01)00304-6	yes		Table	Mazari-Hiriart et al. (2001)	Mexico	17	Taxon richness	Taxon	Bacteria		NB	log	Thermal	Warming	Temperature degrees celcius	b1	-3.16298	2.24351	18.9235	1.59395
Ecological River Health Assessments Using Chemical Parameter Model and the Index of Biological Integrity Model	10.3390/w11081729	yes		Table	HaRa et al. (2019)	South Korea	19	Total Number of Native Fish Species	Taxon	Fish		NB	log	Oxygen	Oxygen-depletion	Oxygen mg/l	b1	1.56532	0.8494	9.57632	1.26
Characterization of Microbial Mats from a Desert Wadi Ecosystem in the Sultanate of Oman	10.1080/01490451.2018.1435755	yes		Table	Abed et al. (2018)	Oman	8	OTU richness	Taxon	Bacteria	r	NB	log				b0	7.67688	5.7868	1	1
Characterization of Microbial Mats from a Desert Wadi Ecosystem in the Sultanate of Oman	10.1080/01490451.2018.1435755	yes		Table	Abed et al. (2018)	Oman	8	OTU richness	Taxon	Bacteria	r	NB	log	Nutrient-N	N-increase	TN mg/l	b1	0.14531	0.07839	897.75	522.249
Characterization of Microbial Mats from a Desert Wadi Ecosystem in the Sultanate of Oman	10.1080/01490451.2018.1435755	yes		Table	Abed et al. (2018)	Oman	8	OTU richness	Taxon	Bacteria	r	NB	log	Thermal	Warming	Temperature degrees celcius	b1	-0.24728	1.64138	26.875	1.95941
Species richness and food-web structure jointly drive community biomass and its temporal stability in fish communities	10.1111/ele.13857	yes		Dataset	Danet et al. (2021)	France	202	Species richness	Taxon	Fish		ziNB	log				b0	-6.15258	0.89488	1	1
Species richness and food-web structure jointly drive community biomass and its temporal stability in fish communities	10.1111/ele.13857	yes		Dataset	Danet et al. (2021)	France	202	Species richness	Taxon	Fish		ziNB	log	Flow	Flow-cessation	Flow velocity m/s	b1	0.03664	0.02499	0.326887	0.857058
Species richness and food-web structure jointly drive community biomass and its temporal stability in fish communities	10.1111/ele.13857	yes		Dataset	Danet et al. (2021)	France	202	Species richness	Taxon	Fish		ziNB	log	Thermal	Warming	Temperature degrees celcius	b1	3.36507	0.35623	11.5465	1.55896
Springs in time: fish fauna and habitat changes in springs over a 20-year interval	10.1002/aqc.893	yes		Table	Bergey et al. (2008)	USA	20	Species richness	Taxon	Fish		ziNB	log				b0	-3.794	3.6268	1	1
Springs in time: fish fauna and habitat changes in springs over a 20-year interval	10.1002/aqc.893	yes		Table	Bergey et al. (2008)	USA	20	Species richness	Taxon	Fish		ziNB	log	Salinity	Salinity-increase	EC us/cm	b1	0.6307	0.3187	495.35	442.827
Springs in time: fish fauna and habitat changes in springs over a 20-year interval	10.1002/aqc.893	yes		Table	Bergey et al. (2008)	USA	20	Species richness	Taxon	Fish		ziNB	log	Thermal	Warming	Temperature degrees celcius	b1	0.2432	1.3749	18.435	3.67828
Biodiversity of the microbial mat of the Garga hot spring	10.1186/s12862-017-1106-9	yes	random effect on location	Table	Sergeevich Rozanov et al. (2017)	Russia	8	Taxon richness	Taxon	Bacteria	r	NB	log				b0	1.9144	2.0271	1	1
Biodiversity of the microbial mat of the Garga hot spring	10.1186/s12862-017-1106-9	yes	random effect on location	Table	Sergeevich Rozanov et al. (2017)	Russia	8	Taxon richness	Taxon	Bacteria	r	NB	log	Thermal	Warming	Temperature degrees celcius	b1	0.1898	0.5055	55.5	11.2377
Environmental classification of springs of the Italian Alps and its consistency across multiple taxonomic groups	10.1899/10-038.1	yes		Table	Spitale et al. (2012)	Italy	6	Taxon richness	Taxon	Invertebrates		NB	log				b0	3.4153	0.4877	1	1
Environmental classification of springs of the Italian Alps and its consistency across multiple taxonomic groups	10.1899/10-038.1	yes		Table	Spitale et al. (2012)	Italy	6	Taxon richness	Taxon	Invertebrates		NB	log	Flow	Flow-cessation	Flow velocity m/s	b1	0.2065	0.2524	0.155	0.0549618
Environmental classification of springs of the Italian Alps and its consistency across multiple taxonomic groups	10.1899/10-038.1	yes		Table	Spitale et al. (2012)	Italy	6	Taxon richness	Taxon	Macrophytes		NB	log				b0	2.48042	0.67803	1	1
Environmental classification of springs of the Italian Alps and its consistency across multiple taxonomic groups	10.1899/10-038.1	yes		Table	Spitale et al. (2012)	Italy	6	Taxon richness	Taxon	Macrophytes		NB	log	Flow	Flow-cessation	Flow velocity m/s	b1	0.06716	0.34751	0.155	0.0549618
Environmental classification of springs of the Italian Alps and its consistency across multiple taxonomic groups	10.1899/10-038.1	yes		Table	Spitale et al. (2012)	Italy	6	Taxon richness	Taxon	Macrophytes		NB	log				b0	2.58777	0.62093	1	1
Environmental classification of springs of the Italian Alps and its consistency across multiple taxonomic groups	10.1899/10-038.1	yes		Table	Spitale et al. (2012)	Italy	6	Taxon richness	Taxon	Macrophytes		NB	log	Flow	Flow-cessation	Flow velocity m/s	b1	0.03222	0.31749	0.155	0.0549618
Inventory and pattern of distribution of mayflies (Insecta, Ephemeroptera) in the Draa river basin, southern Morocco	10.3897/alpento.7.96436	yes	random effect on site and date	Dataset	Benlasri et al. (2023)	Morocco	72	Ephemeroptera richness	Sensitive taxon	Invertebrates	r	NB	log				b0	2.81707	0.60101	1	1
Inventory and pattern of distribution of mayflies (Insecta, Ephemeroptera) in the Draa river basin, southern Morocco	10.3897/alpento.7.96436	yes	random effect on site and date	Dataset	Benlasri et al. (2023)	Morocco	72	Ephemeroptera richness	Sensitive taxon	Invertebrates	r	NB	log	Salinity	Salinity-increase	EC us/cm	b1	-0.16755	0.05441	4116.11	4808.32
Effects of Local Environmental and Landscape Variables on the Taxonomic and Trophic Composition of Aquatic Insects in a Rare Forest Formation of the Brazilian Amazon	10.1007/s13744-020-00814-6	yes		Table	Luiza-Andrade et al. (2020)	Brazil	16	Abundance EPT order	Sensitive abundance	Invertebrates		NB	log	Oxygen	Oxygen-depletion	Oxygen mg/l	b1	0.01555	0.99029	5.6575	1.25978
Inventory and pattern of distribution of mayflies (Insecta, Ephemeroptera) in the Draa river basin, southern Morocco	10.3897/alpento.7.96436	yes	random effect on site and date	Dataset	Benlasri et al. (2023)	Morocco	72	Ephemeroptera richness	Sensitive taxon	Invertebrates	r	NB	log	Thermal	Warming	Temperature degrees celcius	b1	0.08936	0.21741	20.7924	5.08401
Inventory and pattern of distribution of mayflies (Insecta, Ephemeroptera) in the Draa river basin, southern Morocco	10.3897/alpento.7.96436	yes	random effect on site and date	Dataset	Benlasri et al. (2023)	Morocco	72	Evenness Ephemeroptera	Evenness	Invertebrates	r	zioBeta	logit				b0	-0.93008	1.26553	1	1
Inventory and pattern of distribution of mayflies (Insecta, Ephemeroptera) in the Draa river basin, southern Morocco	10.3897/alpento.7.96436	yes	random effect on site and date	Dataset	Benlasri et al. (2023)	Morocco	72	Evenness Ephemeroptera	Evenness	Invertebrates	r	zioBeta	logit	Salinity	Salinity-increase	EC us/cm	b1	0.36882	0.10949	4116.11	4808.32
Aquatic community structure across an Andes-to-Amazon fluvial gradient	10.1111/jbi.12131	yes	random effect on the locations	Table	Lujan et al. (2013)	Peru	19	Species richness	Taxon	Fish	r	ziNB	log	Oxygen	Oxygen-depletion	Oxygen mg/l	b1	0.8279	0.76893	7.50526	1.24118
Inventory and pattern of distribution of mayflies (Insecta, Ephemeroptera) in the Draa river basin, southern Morocco	10.3897/alpento.7.96436	yes	random effect on site and date	Dataset	Benlasri et al. (2023)	Morocco	72	Evenness Ephemeroptera	Evenness	Invertebrates	r	zioBeta	logit	Thermal	Warming	Temperature degrees celcius	b1	-0.34361	0.43446	20.7924	5.08401
Hydrological and Ichthyological Impact Assessment of Rasul Barrage, River Jhelum, Pakistan	10.15244/pjoes/63877	yes		Table	Iqbal et al. (2017)	Pakistan	6	Species richness	Taxon	Fish		NB	log				b0	3.7665	0.4749	1	1
Aquatic community structure across an Andes-to-Amazon fluvial gradient	10.1111/jbi.12131	yes	random effect on the locations	Table	Lujan et al. (2013)	Peru	19	Species richness	Taxon	Invertebrates		ziNB	log	Oxygen	Oxygen-depletion	Oxygen mg/l	b1	0.886182	0.466568	7.50526	1.24118
Hydrological and Ichthyological Impact Assessment of Rasul Barrage, River Jhelum, Pakistan	10.15244/pjoes/63877	yes		Table	Iqbal et al. (2017)	Pakistan	6	Species richness	Taxon	Fish		NB	log	Thermal	Warming	Temperature degrees celcius	b1	-2.0251	5.0427	24.3	2.48837
Hydrological and Ichthyological Impact Assessment of Rasul Barrage, River Jhelum, Pakistan	10.15244/pjoes/63877	yes		Table	Iqbal et al. (2017)	Pakistan	6	Evenness	Evenness	Fish		Beta	logit				b0	-12.5264	2.8908	1	1
Spatial structure of the caddisfly (Insecta, Trichoptera) communities in a river basin in NW Spain affected by coal mining	10.1023/A:1022932515761	yes	random effect on tributary	Table	Fernández-Aláez et al. (2002)	Spain	32	number ept taxa	Sensitive taxon	Invertebrates	r	NB	log	Oxygen	Oxygen-depletion	Oxygen mg/l	b1	0.48738	0.81013	9.27187	1.22164
Hydrological and Ichthyological Impact Assessment of Rasul Barrage, River Jhelum, Pakistan	10.15244/pjoes/63877	yes		Table	Iqbal et al. (2017)	Pakistan	6	Evenness	Evenness	Fish		Beta	logit	Thermal	Warming	Temperature degrees celcius	b1	4.2679	0.6928	24.3	2.48837
Assessment of Water Quality by Bioindication of Algae and Cyanobacteria in the Peshawar Valley, Pakistan	10.4194/TRJFAS19805	yes		Table	Khuram et al. (2021)	Pakistan	41	No of Species	Taxon	Algae		NB	log				b0	10.4703	2.2783	1	1
Assessment of Water Quality by Bioindication of Algae and Cyanobacteria in the Peshawar Valley, Pakistan	10.4194/TRJFAS19805	yes		Table	Khuram et al. (2021)	Pakistan	41	No of Species	Taxon	Algae		NB	log	Salinity	Salinity-increase	EC us/cm	b1	-1.2786	0.3237	459.951	118.575
Intermittent Rivers as a Challenge for Freshwater Ecosystems Quality Evaluation: A Study Case in the Ribeira de Silveirinhos, Portugal	10.3390/w15010017	no		Table	Rodrigues et al. (2023)	Portugal	12	Richness	Taxon	Invertebrates		NB	log	Oxygen	Oxygen-depletion	Oxygen mg/l	b1	1.41541	0.8433	8.3575	1.17701
Assessment of Water Quality by Bioindication of Algae and Cyanobacteria in the Peshawar Valley, Pakistan	10.4194/TRJFAS19805	yes		Table	Khuram et al. (2021)	Pakistan	41	No of Species	Taxon	Algae		NB	log	Thermal	Warming	Temperature degrees celcius	b1	0.8564	0.615	15.521	2.36775
Invertebrate communities in springs across a gradient in thermal regimes	10.1371/journal.pone.0264501	yes	random effect on surface/source	Table	Kreiling et al. (2022)	Iceland	96	Species richness	Taxon	Invertebrates	r	NB	log				b0	2.27537	0.28796	1	1
Invertebrate communities in springs across a gradient in thermal regimes	10.1371/journal.pone.0264501	yes	random effect on surface/source	Table	Kreiling et al. (2022)	Iceland	96	Species richness	Taxon	Invertebrates	r	NB	log	Salinity	Salinity-increase	EC us/cm	b1	0.01338	0.05693	133.829	102.546
Invertebrate communities in springs across a gradient in thermal regimes	10.1371/journal.pone.0264501	yes	random effect on surface/source	Table	Kreiling et al. (2022)	Iceland	96	Species richness	Taxon	Invertebrates	r	NB	log	Thermal	Warming	Temperature degrees celcius	b1	-0.05144	0.06336	9.52969	10.6268
Invertebrate communities in springs across a gradient in thermal regimes	10.1371/journal.pone.0264501	yes	random effect on surface/source	Table	Kreiling et al. (2022)	Iceland	96	Evenness	Evenness	Invertebrates	r	ziBeta	logit				b0	0.81858	0.54336	1	1
Invertebrate communities in springs across a gradient in thermal regimes	10.1371/journal.pone.0264501	yes	random effect on surface/source	Table	Kreiling et al. (2022)	Iceland	96	Evenness	Evenness	Invertebrates	r	ziBeta	logit	Salinity	Salinity-increase	EC us/cm	b1	-0.22035	0.10805	133.829	102.546
Invertebrate communities in springs across a gradient in thermal regimes	10.1371/journal.pone.0264501	yes	random effect on surface/source	Table	Kreiling et al. (2022)	Iceland	96	Evenness	Evenness	Invertebrates	r	ziBeta	logit	Thermal	Warming	Temperature degrees celcius	b1	0.04143	0.12381	9.52969	10.6268
Assessment of the impact of land use in an agricultural catchment area on water quality of lowland rivers	10.7717/peerj.10564	yes	random effect on river	Dataset	Kupiec et al. (2021)	Poland	27	Species richness	Taxon	Macrophytes	r	NB	log				b0	6.29736	2.42009	1	1
Assessment of the impact of land use in an agricultural catchment area on water quality of lowland rivers	10.7717/peerj.10564	yes	random effect on river	Dataset	Kupiec et al. (2021)	Poland	27	Species richness	Taxon	Macrophytes	r	NB	log	Salinity	Salinity-increase	EC us/cm	b1	-1.48225	1.12429	914.444	277.563
Assessment of the impact of land use in an agricultural catchment area on water quality of lowland rivers	10.7717/peerj.10564	yes	random effect on river	Dataset	Kupiec et al. (2021)	Poland	27	Species richness	Taxon	Macrophytes	r	NB	log	Thermal	Warming	Temperature degrees celcius	b1	-0.17541	0.49328	18.8936	2.28194
Assessment of the impact of land use in an agricultural catchment area on water quality of lowland rivers	10.7717/peerj.10564	yes	random effect on river	Dataset	Kupiec et al. (2021)	Poland	27	Species richness	Taxon	Macrophytes	r	NB	log	Nutrient-N	N-increase	TN mg/l	b1	-0.10158	0.11429	10.6815	6.70682
Assessment of the impact of land use in an agricultural catchment area on water quality of lowland rivers	10.7717/peerj.10564	yes	random effect on river	Dataset	Kupiec et al. (2021)	Poland	27	Species richness	Taxon	Macrophytes	r	NB	log	Nutrient-P	P-increase	TP mg/l	b1	-0.02965	0.05944	3.21	2.71455
Assessment of the impact of land use in an agricultural catchment area on water quality of lowland rivers	10.7717/peerj.10564	yes	random effect on river	Dataset	Kupiec et al. (2021)	Poland	27	Evenness	Evenness	Macrophytes	r	Beta	logit				b0	5.24027	2.0503	1	1
Assessment of the impact of land use in an agricultural catchment area on water quality of lowland rivers	10.7717/peerj.10564	yes	random effect on river	Dataset	Kupiec et al. (2021)	Poland	27	Evenness	Evenness	Macrophytes	r	Beta	logit	Salinity	Salinity-increase	EC us/cm	b1	-0.15803	0.18638	914.444	277.563
Assessment of the impact of land use in an agricultural catchment area on water quality of lowland rivers	10.7717/peerj.10564	yes	random effect on river	Dataset	Kupiec et al. (2021)	Poland	27	Evenness	Evenness	Macrophytes	r	Beta	logit	Thermal	Warming	Temperature degrees celcius	b1	-0.72511	0.57823	18.8936	2.28194
Assessment of the impact of land use in an agricultural catchment area on water quality of lowland rivers	10.7717/peerj.10564	yes	random effect on river	Dataset	Kupiec et al. (2021)	Poland	27	Evenness	Evenness	Macrophytes	r	Beta	logit	Nutrient-N	N-increase	TN mg/l	b1	-0.14349	0.11988	10.6815	6.70682
Assessment of the impact of land use in an agricultural catchment area on water quality of lowland rivers	10.7717/peerj.10564	yes	random effect on river	Dataset	Kupiec et al. (2021)	Poland	27	Evenness	Evenness	Macrophytes	r	Beta	logit	Nutrient-P	P-increase	TP mg/l	b1	-0.05874	0.06316	3.21	2.71455
SPATIAL VARIATION IN BENTHIC DIATOM COMMUNITIES IN RELATION TO SALINITY IN THE ARID DRÂA RIVER BASIN (SOUTHERN MOROCCO)	10.15666/aeer/2005_37093736	yes		Table	Lazrak et al. (2022)	Morocco	7	Species richness	Taxon	Algae		NB	log				b0	1.91986	1.19092	1	1
SPATIAL VARIATION IN BENTHIC DIATOM COMMUNITIES IN RELATION TO SALINITY IN THE ARID DRÂA RIVER BASIN (SOUTHERN MOROCCO)	10.15666/aeer/2005_37093736	yes		Table	Lazrak et al. (2022)	Morocco	7	Species richness	Taxon	Algae		NB	log	Salinity	Salinity-increase	EC us/cm	b1	0.08503	0.07549	3427.5	2452.4
Intermittent Rivers as a Challenge for Freshwater Ecosystems Quality Evaluation: A Study Case in the Ribeira de Silveirinhos, Portugal	10.3390/w15010017	no		Table	Rodrigues et al. (2023)	Portugal	12	Evenness	Evenness	Invertebrates		Beta	logit	Oxygen	Oxygen-depletion	Oxygen mg/l	b1	-2.2555	1.4979	8.3575	1.17701
SPATIAL VARIATION IN BENTHIC DIATOM COMMUNITIES IN RELATION TO SALINITY IN THE ARID DRÂA RIVER BASIN (SOUTHERN MOROCCO)	10.15666/aeer/2005_37093736	yes		Table	Lazrak et al. (2022)	Morocco	7	Species richness	Taxon	Algae		NB	log	Nutrient-P	P-increase	PO4 mg/l	b1	0.04648	0.20621	0.0739643	0.0514959
SPATIAL VARIATION IN BENTHIC DIATOM COMMUNITIES IN RELATION TO SALINITY IN THE ARID DRÂA RIVER BASIN (SOUTHERN MOROCCO)	10.15666/aeer/2005_37093736	yes		Table	Lazrak et al. (2022)	Morocco	7	Species richness	Taxon	Algae		NB	log	Flow	Flow-cessation	Flow velocity m/s	b1	-0.04355	0.09064	0.360257	0.254198
SPATIAL VARIATION IN BENTHIC DIATOM COMMUNITIES IN RELATION TO SALINITY IN THE ARID DRÂA RIVER BASIN (SOUTHERN MOROCCO)	10.15666/aeer/2005_37093736	yes		Table	Lazrak et al. (2022)	Morocco	7	Evenness	Evenness	Algae		Beta	logit				b0	0.259466	0.306774	1	1
SPATIAL VARIATION IN BENTHIC DIATOM COMMUNITIES IN RELATION TO SALINITY IN THE ARID DRÂA RIVER BASIN (SOUTHERN MOROCCO)	10.15666/aeer/2005_37093736	yes		Table	Lazrak et al. (2022)	Morocco	7	Evenness	Evenness	Algae		Beta	logit	Salinity	Salinity-increase	EC us/cm	b1	0.01851	0.017212	3427.5	2452.4
Patterning and predicting aquatic insect richness in four West-African coastal rivers using artificial neural networks	10.1051/kmae/2010029	yes	removed EC and Temp due to convergence issues	Table	Edia et al. (2010)	Ivory coast, Ghana	8	Taxon richness	Taxon	Invertebrates		NB	log	Oxygen	Oxygen-depletion	Oxygen mg/l	b1	-0.3433	0.263	6.2375	1.16734
SPATIAL VARIATION IN BENTHIC DIATOM COMMUNITIES IN RELATION TO SALINITY IN THE ARID DRÂA RIVER BASIN (SOUTHERN MOROCCO)	10.15666/aeer/2005_37093736	yes		Table	Lazrak et al. (2022)	Morocco	7	Evenness	Evenness	Algae		Beta	logit	Nutrient-P	P-increase	PO4 mg/l	b1	-0.109101	0.051732	0.0739643	0.0514959
SPATIAL VARIATION IN BENTHIC DIATOM COMMUNITIES IN RELATION TO SALINITY IN THE ARID DRÂA RIVER BASIN (SOUTHERN MOROCCO)	10.15666/aeer/2005_37093736	yes		Table	Lazrak et al. (2022)	Morocco	7	Evenness	Evenness	Algae		Beta	logit	Flow	Flow-cessation	Flow velocity m/s	b1	-0.009887	0.022557	0.360257	0.254198
Macroinvertebrate Assemblages along the Longitudinal Gradient of an Urban Palmiet River in Durban, South Africa (random effect on sites and dates)	10.3390/biology11050705	yes		Dataset	Lebepe et al. (2022)	South Africa	24	Family richness	Taxon	Invertebrates	r	NB	log				b0	0.32008	1.73762	1	1
Macroinvertebrate Assemblages along the Longitudinal Gradient of an Urban Palmiet River in Durban, South Africa	10.3390/biology11050705	yes		Dataset	Lebepe et al. (2022)	South Africa	24	Family richness	Taxon	Invertebrates	r	NB	log	Nutrient-N	N-increase	PO4 mg/l	b1	-0.10983	0.09551	0.14215	0.0990023
Macroinvertebrate Assemblages along the Longitudinal Gradient of an Urban Palmiet River in Durban, South Africa	10.3390/biology11050705	yes		Dataset	Lebepe et al. (2022)	South Africa	24	Family richness	Taxon	Invertebrates	r	NB	log	Thermal	Warming	Temperature degrees celcius	b1	0.78888	0.56248	20.9604	3.82707
Macroinvertebrate Assemblages along the Longitudinal Gradient of an Urban Palmiet River in Durban, South Africa	10.3390/biology11050705	yes		Dataset	Lebepe et al. (2022)	South Africa	24	Evenness	Evenness	Invertebrates	r	Beta	logit				b0	4.8033	3.0001	1	1
Macroinvertebrate Assemblages along the Longitudinal Gradient of an Urban Palmiet River in Durban, South Africa	10.3390/biology11050705	yes		Dataset	Lebepe et al. (2022)	South Africa	24	Evenness	Evenness	Invertebrates	r	Beta	logit	Nutrient-N	N-increase	PO4 mg/l	b1	-0.1258	0.1433	0.14215	0.0990023
Macroinvertebrate Assemblages along the Longitudinal Gradient of an Urban Palmiet River in Durban, South Africa	10.3390/biology11050705	yes		Dataset	Lebepe et al. (2022)	South Africa	24	Evenness	Evenness	Invertebrates	r	Beta	logit	Thermal	Warming	Temperature degrees celcius	b1	-1.1364	0.9983	20.9604	3.82707
Diversity and distribution of benthic invertebrates dwelling rivers of the Kruger National Park, South Africa (random effect on site and river)	10.4102/koedoe.v64i1.1702	yes		Table	Majdi et al. (2022)	South Africa	9	taxon richness	Taxon	Invertebrates	r	NB	log				b0	-0.9379	4.93732	1	1
Diversity and distribution of benthic invertebrates dwelling rivers of the Kruger National Park, South Africa	10.4102/koedoe.v64i1.1702	yes		Table	Majdi et al. (2022)	South Africa	9	taxon richness	Taxon	Invertebrates	r	NB	log	Salinity	Salinity-increase	EC us/cm	b1	-0.14158	0.18441	405.778	248.653
Diversity and distribution of benthic invertebrates dwelling rivers of the Kruger National Park, South Africa	10.4102/koedoe.v64i1.1702	yes		Table	Majdi et al. (2022)	South Africa	9	taxon richness	Taxon	Invertebrates	r	NB	log	Nutrient-P	P-increase	PO4 mg/l	b1	-0.02081	0.17297	6.25161	5.41973
Diversity and distribution of benthic invertebrates dwelling rivers of the Kruger National Park, South Africa	10.4102/koedoe.v64i1.1702	yes		Table	Majdi et al. (2022)	South Africa	9	taxon richness	Taxon	Invertebrates	r	NB	log	Nutrient-N	N-increase	NO3 mg/l	b1	0.10042	0.50424	5.72762	2.78085
Diversity and distribution of benthic invertebrates dwelling rivers of the Kruger National Park, South Africa	10.4102/koedoe.v64i1.1702	yes		Table	Majdi et al. (2022)	South Africa	9	taxon richness	Taxon	Invertebrates	r	NB	log	Thermal	Warming	Temperature degrees celcius	b1	1.19847	1.79916	23.0289	2.3118
Diversity and distribution of benthic invertebrates dwelling rivers of the Kruger National Park, South Africa (random effect on site and river)	10.4102/koedoe.v64i1.1702	yes		Table	Majdi et al. (2022)	South Africa	9	Evenness	Evenness	Invertebrates	r	Beta	logit				b0	-11.6519	5.847	1	1
Diversity and distribution of benthic invertebrates dwelling rivers of the Kruger National Park, South Africa	10.4102/koedoe.v64i1.1702	yes		Table	Majdi et al. (2022)	South Africa	9	Evenness	Evenness	Invertebrates	r	Beta	logit	Salinity	Salinity-increase	EC us/cm	b1	0.1865	0.28	405.778	248.653
Diversity and distribution of benthic invertebrates dwelling rivers of the Kruger National Park, South Africa	10.4102/koedoe.v64i1.1702	yes		Table	Majdi et al. (2022)	South Africa	9	Evenness	Evenness	Invertebrates	r	Beta	logit	Nutrient-P	P-increase	PO4 mg/l	b1	-0.7503	0.2273	6.25161	5.41973
Diversity and distribution of benthic invertebrates dwelling rivers of the Kruger National Park, South Africa	10.4102/koedoe.v64i1.1702	yes		Table	Majdi et al. (2022)	South Africa	9	Evenness	Evenness	Invertebrates	r	Beta	logit	Nutrient-N	N-increase	NO3 mg/l	b1	3.4475	0.8034	5.72762	2.78085
Diversity and distribution of benthic invertebrates dwelling rivers of the Kruger National Park, South Africa	10.4102/koedoe.v64i1.1702	yes		Table	Majdi et al. (2022)	South Africa	9	Evenness	Evenness	Invertebrates	r	Beta	logit	Thermal	Warming	Temperature degrees celcius	b1	2.0291	2.1406	23.0289	2.3118
Assessing the performance of macroinvertebrate metrics in the Challhuaco-Ñireco System (Northern Patagonia, Argentina)	0.1590/1678-476620151053348358	yes		Table	Mauad et al. (2015)	Argentina	7	Evenness	Evenness	Invertebrates		Beta	logit				b0	-5.38399	1.77962	1	1
Temporal impacts of a small hydropower plant on benthic algal community	10.1127/1863-9135/2010/0177-0257	yes	random effect on site and month	Table	Wu et al. (2010)	China	40	benthic algae evenness	Evenness	Algae	r	Beta	logit	Oxygen	Oxygen-depletion	Oxygen mg/l	b1	-1.52741	0.79587	10.2865	1.12835
Assessing the performance of macroinvertebrate metrics in the Challhuaco-Ñireco System (Northern Patagonia, Argentina)	0.1590/1678-476620151053348358	yes		Table	Mauad et al. (2015)	Argentina	7	Evenness	Evenness	Invertebrates		Beta	logit	Nutrient-P	P-increase	PO4 mg/l	b1	-0.67328	0.14289	0.0919355	0.043292
Assessing the performance of macroinvertebrate metrics in the Challhuaco-Ñireco System (Northern Patagonia, Argentina)	0.1590/1678-476620151053348358	yes		Table	Mauad et al. (2015)	Argentina	7	Evenness	Evenness	Invertebrates		Beta	logit	Nutrient-N	N-increase	NO3 mg/l	b1	-0.37233	0.01883	0.156841	0.2705
Assessing the performance of macroinvertebrate metrics in the Challhuaco-Ñireco System (Northern Patagonia, Argentina)	0.1590/1678-476620151053348358	yes		Table	Mauad et al. (2015)	Argentina	7	Evenness	Evenness	Invertebrates		Beta	logit	Thermal	Warming	Temperature degrees celcius	b1	0.91599	0.40839	8.76857	2.20117
Macrophytes as a tool for assessing the trophic status of a river: a case study of the upper Oum Er Rbia Basin (Morocco) (random effect on river)	10.2478/oandhs-2021-0008	yes	random effect on river	Table	Nouri et al. (2021)	Morocco	12	Species richness	Taxon	Macrophytes	r	NB	log				b0	5.31648	8.88557	1	1
Macrophytes as a tool for assessing the trophic status of a river: a case study of the upper Oum Er Rbia Basin (Morocco) (random effect on river)	10.2478/oandhs-2021-0008	yes	random effect on river	Table	Nouri et al. (2021)	Morocco	12	Species richness	Taxon	Macrophytes	r	NB	log	Salinity	Salinity-increase	EC us/cm	b1	0.17437	0.28252	1701.64	1103.19
Nekton Community Structure Varies in Response to Coastal Urbanization Near Mangrove Tidal Tributaries	10.1007/s12237-013-9726-9	yes		Table	Krebs et al. (2013)	USA	11	Species richness	Taxon	Fish		NB	log	Oxygen	Oxygen-depletion	Oxygen mg/l	b1	0.4211	0.1975	4.28182	1.09893
Macrophytes as a tool for assessing the trophic status of a river: a case study of the upper Oum Er Rbia Basin (Morocco)	10.2478/oandhs-2021-0008	yes	random effect on river	Table	Nouri et al. (2021)	Morocco	12	Species richness	Taxon	Macrophytes	r	NB	log	Nutrient-P	P-increase	PO4 mg/l	b1	0.04296	0.22598	1.02789	0.449902
Macrophytes as a tool for assessing the trophic status of a river: a case study of the upper Oum Er Rbia Basin (Morocco) (random effect on river)	10.2478/oandhs-2021-0008	yes	random effect on river	Table	Nouri et al. (2021)	Morocco	12	Species richness	Taxon	Macrophytes	r	NB	log	Nutrient-N	N-increase	NO3 mg/l	b1	0.18499	0.38698	27.0992	8.54101
Macrophytes as a tool for assessing the trophic status of a river: a case study of the upper Oum Er Rbia Basin (Morocco) (random effect on river)	10.2478/oandhs-2021-0008	yes	random effect on river	Table	Nouri et al. (2021)	Morocco	12	Species richness	Taxon	Macrophytes	r	NB	log	Thermal	Warming	Temperature degrees celcius	b1	-1.47033	1.97572	16.8558	2.97543
USE OF REFERENCE-SITE FISH ASSEMBLAGES TO ASSESS AQUATIC DEGRADATION IN PINELANDS STREAMS	10.1890/1051-0761(1998)008[0645:UORSFA]2.0.CO;2	yes		Table	Zampella et al. (1998)	USA	10	Species richness	Taxon	Fish		NB	log				b0	2.26275	1.50384	1	1
USE OF REFERENCE-SITE FISH ASSEMBLAGES TO ASSESS AQUATIC DEGRADATION IN PINELANDS STREAMS	10.1890/1051-0761(1998)008[0645:UORSFA]2.0.CO;2	yes		Table	Zampella et al. (1998)	USA	10	Species richness	Taxon	Fish		NB	log	Salinity	Salinity-increase	EC us/cm	b1	0.02102	0.40405	43.3	11.412
USE OF REFERENCE-SITE FISH ASSEMBLAGES TO ASSESS AQUATIC DEGRADATION IN PINELANDS STREAMS	10.1890/1051-0761(1998)008[0645:UORSFA]2.0.CO;2	yes		Table	Zampella et al. (1998)	USA	10	Species richness	Taxon	Fish		NB	log	Flow	Flow-cessation	Discharge m3/s	b1	0.01086	0.07446	0.825	0.875154
Diatom species composition along a thermal gradient in the Portneuf River, Idaho, USA	10.1007/BF00006066	yes		Table	Vinson et al. (1989)	USA	10	Species richness	Taxon	Algae		NB	log				b0	3.58479	0.39469	1	1
Diatom species composition along a thermal gradient in the Portneuf River, Idaho, USA	10.1007/BF00006066	yes		Table	Vinson et al. (1989)	USA	10	Species richness	Taxon	Algae		NB	log	Thermal	Warming	Temperature degrees celcius	b1	0.09111	0.14129	18.4286	11.0884
Diatom species composition along a thermal gradient in the Portneuf River, Idaho, USA	10.1007/BF00006066	yes		Table	Vinson et al. (1989)	USA	10	Species richness	Taxon	Algae		NB	log	Flow	Flow-cessation	Flow velocity m/s	b1	0.04929	0.04192	0.0915714	0.124568
Microbial Diversity and Community Structure in Alpine Stream Soil	10.1080/01490451.2020.1824039	yes		Table	Rasool et al. (2020)	Pakistan	10	Taxon richness (Familly???)	Taxon	Bacteria		NB	log				b0	2.0494	2.57	1	1
Microbial Diversity and Community Structure in Alpine Stream Soil	10.1080/01490451.2020.1824039	yes		Table	Rasool et al. (2020)	Pakistan	10	Taxon richness (Familly???)	Taxon	Bacteria		NB	log	Salinity	Salinity-increase	EC us/cm	b1	0.1201	0.5457	106.89	22.0078
Microbial Diversity and Community Structure in Alpine Stream Soil	10.1080/01490451.2020.1824039	yes		Table	Rasool et al. (2020)	Pakistan	10	Taxon richness (Familly???)	Taxon	Bacteria		NB	log	Nutrient-N	N-increase	NO3 mg/l	b1	-0.1907	0.4392	8.914	2.12092
Environmental variables and fisheries diversity of the Naaf River Estuary, Bangladesh	10.1007/s11852-010-0130-3	yes		Table	Chowdhury et al. (2011)	Bangladesh	42	Species richness	Taxon	Fish	r	NB	log				b0	44.2418	10.7815	1	1
The Teaone River: a snapshot of a tropical river from the coastal region of Ecuador	10.23818/limn.38.34	yes	Dropped ec unrealistic large intercept	Table	Molinero et al. (2018)	Ecuador	7	Diatom richness	Taxon	Algae		NB	log	Oxygen	Oxygen-depletion	Oxygen mg/l	b1	1.18228	1.9597	7.51429	1.087
Environmental variables and fisheries diversity of the Naaf River Estuary, Bangladesh	10.1007/s11852-010-0130-3	yes		Table	Chowdhury et al. (2011)	Bangladesh	42	Species richness	Taxon	Fish	r	NB	log	Thermal	Warming	Temperature degrees celcius	b1	-12.1919	3.1918	30.3857	0.521055
Environmental variables and fisheries diversity of the Naaf River Estuary, Bangladesh	10.1007/s11852-010-0130-3	yes		Table	Chowdhury et al. (2011)	Bangladesh	42	Evenness	Evenness	Fish	r	Beta	logit				b0	110.042	14.1466	1	1
Assessment of Water Quality by Bioindication of Algae and Cyanobacteria in the Peshawar Valley, Pakistan	10.4194/TRJFAS19805	yes		Table	Khuram et al. (2021)	Pakistan	41	No of Species	Taxon	Algae		NB	log	Oxygen	Oxygen-depletion	Oxygen mg/l	b1	-1.4036	0.3904	4.11366	1.0843
Environmental variables and fisheries diversity of the Naaf River Estuary, Bangladesh	10.1007/s11852-010-0130-3	yes		Table	Chowdhury et al. (2011)	Bangladesh	42	Evenness	Evenness	Fish	r	Beta	logit	Thermal	Warming	Temperature degrees celcius	b1	-31.8435	4.159	30.3857	0.521055
THE SPATIAL DISTRIBUTION OF THE FRESHWATER MACROINVERTEBRATE FAUNA OF THE RIVER ELY, SOUTH WALES, IN RELATION TO POLLUTIONAL DISCHARGES	10.1016/0143-1471(82)90115-5	yes	random effect on river	Table	Murphy et al. (1982)	UK	17	Richness	Taxon	Invertebrates	r	NB	log				b0	4.7391	5.8658	1	1
The influence of flooding and river connectivity on macroinvertebrate assemblages in rheocrene springs along a third-order river	10.1127/fal/2017/0992	yes		Table	Fumetti et al. (2017)	Bosnia-Herzegovina	35	Species richness	Taxon	Invertebrates		NB	log	Oxygen	Oxygen-depletion	Oxygen mg/l	b1	-0.6047	0.4576	6.76286	1.06746
THE SPATIAL DISTRIBUTION OF THE FRESHWATER MACROINVERTEBRATE FAUNA OF THE RIVER ELY, SOUTH WALES, IN RELATION TO POLLUTIONAL DISCHARGES (random effect on river)	10.1016/0143-1471(82)90115-5	yes	random effect on river	Table	Murphy et al. (1982)	UK	17	Richness	Taxon	Invertebrates	r	NB	log	Thermal	Warming	Temperature degrees celcius	b1	-1.9903	2.1861	10.6529	0.565815
Aquatic macroinvertebrate diversity in freshwater streams with native riparian vegetation of Uruguay	10.7550/rmb.45419	yes		Table	Morelli et al. (2014)	Uruguay	16	Species richness	Taxon	Invertebrates		NB	log				b0	0.0758	1.2702	1	1
Aquatic macroinvertebrate diversity in freshwater streams with native riparian vegetation of Uruguay	10.7550/rmb.45419	yes		Table	Morelli et al. (2014)	Uruguay	16	Species richness	Taxon	Invertebrates		NB	log	Salinity	Salinity-increase	EC us/cm	b1	0.0562	0.1118	233.15	118.551
Aquatic macroinvertebrate diversity in freshwater streams with native riparian vegetation of Uruguay	10.7550/rmb.45419	yes		Table	Morelli et al. (2014)	Uruguay	16	Species richness	Taxon	Invertebrates		NB	log	Thermal	Warming	Temperature degrees celcius	b1	0.7016	0.3596	20.7375	4.4371
The influence of flooding and river connectivity on macroinvertebrate assemblages in rheocrene springs along a third-order river	10.1127/fal/2017/0992	yes		Table	Fumetti et al. (2017)	Bosnia-Herzegovina	35	Evenness	Evenness	Invertebrates		Beta	logit	Oxygen	Oxygen-depletion	Oxygen mg/l	b1	0.5865	0.6383	6.76286	1.06746
Aquatic macroinvertebrate diversity in freshwater streams with native riparian vegetation of Uruguay	10.7550/rmb.45419	yes		Table	Morelli et al. (2014)	Uruguay	16	Evenness	Evenness	Invertebrates		Beta	logit				b0	4.35611	1.91986	1	1
Aquatic macroinvertebrate diversity in freshwater streams with native riparian vegetation of Uruguay	10.7550/rmb.45419	yes		Table	Morelli et al. (2014)	Uruguay	16	Evenness	Evenness	Invertebrates		Beta	logit	Salinity	Salinity-increase	EC us/cm	b1	-0.57124	0.18855	233.15	118.551
Aquatic macroinvertebrate diversity in freshwater streams with native riparian vegetation of Uruguay	10.7550/rmb.45419	yes		Table	Morelli et al. (2014)	Uruguay	16	Evenness	Evenness	Invertebrates		Beta	logit	Thermal	Warming	Temperature degrees celcius	b1	0.07434	0.52147	20.7375	4.4371
Spatial distribution patterns of benthic macroinvertebrate functional feeding groups in two rivers of the olifants river system, South Africa	10.1080/02705060.2021.1901789	yes	random effect on river	Table	Addo-Bediako et al. (2021)	South Africa	8	Family richness	Taxon	Invertebrates	r	NB	log	Oxygen	Oxygen-depletion	Oxygen mg/l	b1	0.28419	1.24367	7.93	1.03591
The possible association between selected sediment characteristics and the occurrence of benthic macroinvertebrates in a minimally affected river in South Africa	dx.10.1080/02757540.2016.1261121	yes		Table	Wolmarans et al. (2016)	South Africa	8	Number of specimens	Taxon	Invertebrates		NB	log				b0	4.96904	1.56621	1	1
The possible association between selected sediment characteristics and the occurrence of benthic macroinvertebrates in a minimally affected river in South Africa	dx.10.1080/02757540.2016.1261121	yes		Table	Wolmarans et al. (2016)	South Africa	8	Number of specimens	Taxon	Invertebrates		NB	log	Salinity	Salinity-increase	EC us/cm	b1	-0.0003098	0.186639	350.75	154.605
The possible association between selected sediment characteristics and the occurrence of benthic macroinvertebrates in a minimally affected river in South Africa	dx.10.1080/02757540.2016.1261121	yes		Table	Wolmarans et al. (2016)	South Africa	8	Number of specimens	Taxon	Invertebrates		NB	log	Thermal	Warming	Temperature degrees celcius	b1	-0.607954	0.595913	16.1875	2.71527
The possible association between selected sediment characteristics and the occurrence of benthic macroinvertebrates in a minimally affected river in South Africa	dx.10.1080/02757540.2016.1261121	yes		Table	Wolmarans et al. (2016)	South Africa	8	Number of specimens	Taxon	Invertebrates		NB	log	Flow	Flow-cessation	Flow velocity m/s	b1	0.129984	0.282753	0.25625	0.298134
Survival and bioenergetic responses of juvenile Atlantic salmon along a perturbation gradient in a natural stream	10.1111/j.1600-0633.2005.00083.x	yes		Table	Coghlan Jr et al. (2005)	USA	10	Number of orders	Taxon	Invertebrates	r	NB	log	Sediment	Sediment-enrichment	1-course sediment%	b1	-0.03563	0.15831	0.1513	0.109025
Longitudinal distribution of macroinvertebrates in two glacier-fed New Zealand rivers	10.1046/j.1365-2427.2001.00856.x	yes	random effect on river	Table	Milner et al. (2021)	New Zealand	11	Number of taxa	Taxon	Invertebrates	r	NB	log				b0	-0.08137	1.17002	1	1
Longitudinal distribution of macroinvertebrates in two glacier-fed New Zealand rivers	10.1046/j.1365-2427.2001.00856.x	yes	random effect on river	Table	Milner et al. (2021)	New Zealand	11	Number of taxa	Taxon	Invertebrates	r	NB	log	Salinity	Salinity-increase	EC us/cm	b1	0.36491	0.30883	54.8636	21.2909
Longitudinal distribution of macroinvertebrates in two glacier-fed New Zealand rivers	10.1046/j.1365-2427.2001.00856.x	yes	random effect on river	Table	Milner et al. (2021)	New Zealand	11	Number of taxa	Taxon	Invertebrates	r	NB	log	Thermal	Warming	Temperature degrees celcius	b1	0.46271	0.17423	3.81818	2.49392
Longitudinal distribution of macroinvertebrates in two glacier-fed New Zealand rivers	10.1046/j.1365-2427.2001.00856.x	yes	random effect on river	Table	Milner et al. (2021)	New Zealand	11	Number of taxa	Taxon	Invertebrates	r	NB	log	Flow	Flow-cessation	Flow velocity	b1	-0.12743	0.66174	0.665454	0.116993
Water quality assessment using benthic macroinvertebrates as bioindicators in streams and rivers around Sebeta, Ethiopia	10.2989/16085914.2019.1685450	yes	random effect on site	Table	Mezgebu et al. (2019)	Ethiopia	9	Number of macroinvertebrate families	Taxon	Invertebrates	r	NB	log				b0	1.49628	3.43487	1	1
Water quality assessment using benthic macroinvertebrates as bioindicators in streams and rivers around Sebeta, Ethiopia	10.2989/16085914.2019.1685450	yes	random effect on site	Table	Mezgebu et al. (2019)	Ethiopia	9	Number of macroinvertebrate families	Taxon	Invertebrates	r	NB	log	Salinity	Salinity-increase	EC us/cm	b1	-0.0561	0.12759	695.587	877.05
Water quality assessment using benthic macroinvertebrates as bioindicators in streams and rivers around Sebeta, Ethiopia	10.2989/16085914.2019.1685450	yes	random effect on site	Table	Mezgebu et al. (2019)	Ethiopia	9	Number of macroinvertebrate families	Taxon	Invertebrates	r	NB	log	Thermal	Warming	Temperature degrees celcius	b1	-0.09247	0.81786	18.6556	3.4073
Spatial distribution patterns of benthic macroinvertebrate functional feeding groups in two rivers of the olifants river system, South Africa	10.1080/02705060.2021.1901789	yes	random effect on river	Table	Addo-Bediako et al. (2021)	South Africa	8	Evenness	Evenness	Invertebrates	r	Beta	logit	Oxygen	Oxygen-depletion	Oxygen mg/l	b1	-0.53095	0.6921	7.93	1.03591
Water quality assessment using benthic macroinvertebrates as bioindicators in streams and rivers around Sebeta, Ethiopia	10.2989/16085914.2019.1685450	yes	random effect on site	Table	Mezgebu et al. (2019)	Ethiopia	9	Number of macroinvertebrate families	Taxon	Invertebrates	r	NB	log	Nutrient-N	N-increase	NO3 mg/l	b1	-0.25649	0.44335	0.186667	0.069282
Macroinvertebrate assemblages in Andean Patagonian rivers and streams: environmental relationships	10.1023/A:1017519216789	yes		Table	Miserendino et al. (2001)	Argentina	29	Species richness	Taxon	Invertebrates		NB	log				b0	1.20856	0.65171	1	1
Macroinvertebrate assemblages in Andean Patagonian rivers and streams: environmental relationships	10.1023/A:1017519216789	yes		Table	Miserendino et al. (2001)	Argentina	29	Species richness	Taxon	Invertebrates		NB	log	Salinity	Salinity-increase	EC us/cm	b1	0.19508	0.11822	78.9966	67.5765
Macroinvertebrate assemblages in Andean Patagonian rivers and streams: environmental relationships	10.1023/A:1017519216789	yes		Table	Miserendino et al. (2001)	Argentina	29	Species richness	Taxon	Invertebrates		NB	log	Thermal	Warming	Temperature degrees celcius	b1	0.34442	0.20432	10.0345	3.27853
Macroinvertebrate assemblages in Andean Patagonian rivers and streams: environmental relationships	10.1023/A:1017519216789	yes		Table	Miserendino et al. (2001)	Argentina	29	Species richness	Taxon	Invertebrates		NB	log	Flow	Flow-cessation	Flow velocity m/s	b1	0.05669	0.06537	0.823103	0.60243
Macroinvertebrate assemblages in Andean Patagonian rivers and streams: environmental relationships	10.1023/A:1017519216789	yes		Table	Miserendino et al. (2001)	Argentina	29	Cover%	Cover	Macrophytes		ziBeta	logit				b0	-4.0021	1.8271	1	1
Macroinvertebrate assemblages in Andean Patagonian rivers and streams: environmental relationships	10.1023/A:1017519216789	yes		Table	Miserendino et al. (2001)	Argentina	29	Cover%	Cover	Macrophytes		ziBeta	logit	Salinity	Salinity-increase	EC us/cm	b1	0.6386	0.3793	78.9966	67.5765
Macroinvertebrate assemblages in Andean Patagonian rivers and streams: environmental relationships	10.1023/A:1017519216789	yes		Table	Miserendino et al. (2001)	Argentina	29	Cover%	Cover	Macrophytes		ziBeta	logit	Thermal	Warming	Temperature degrees celcius	b1	0.3553	0.6669	10.0345	3.27853
Macroinvertebrate assemblages in Andean Patagonian rivers and streams: environmental relationships	10.1023/A:1017519216789	yes		Table	Miserendino et al. (2001)	Argentina	29	Cover%	Cover	Macrophytes		ziBeta	logit	Flow	Flow-cessation	Flow velocity m/s	b1	0.3073	0.1802	0.823103	0.60243
nfluence of environmental parameters on growth pattern and population structure of Carassius auratus gibelio in Eastern Ukraine	10.1007/s10750-010-0502-6	yes		Table	Liasko et al. (2011)	Ukraine	12	Total number of fish species	Taxon	Fish		NB	log				b0	2.7482	0.2665	1	1
nfluence of environmental parameters on growth pattern and population structure of Carassius auratus gibelio in Eastern Ukraine	10.1007/s10750-010-0502-6	yes		Table	Liasko et al. (2011)	Ukraine	12	Total number of fish species	Taxon	Fish		NB	log	Nutrient-N	N-increase	TN mg/l	b1	-0.131	0.1738	1.9525	3.37979
nfluence of environmental parameters on growth pattern and population structure of Carassius auratus gibelio in Eastern Ukraine	10.1007/s10750-010-0502-6	yes		Table	Liasko et al. (2011)	Ukraine	12	Total number of fish species	Taxon	Fish		NB	log	Nutrient-P	P-increase	PO4 mg/l	b1	0.4232	0.2432	0.582258	0.829223
Functional bacteria as potential indicators of water quality in Three Gorges Reservoir, China	10.1007/s10661-009-0863-3	yes		Table	Wang et al. (2010)	China	6	Evenness (shannon/max)	Max evenness	Bacteria		ziBeta	logit				b0	-26.3266	19.7657	1	1
Functional bacteria as potential indicators of water quality in Three Gorges Reservoir, China	10.1007/s10661-009-0863-3	yes		Table	Wang et al. (2010)	China	6	Evenness (shannon/max)	Max evenness	Bacteria		ziBeta	logit	Nutrient-N	N-increase	TN mg/l	b1	1.5608	0.6044	1.03143	0.523177
Functional bacteria as potential indicators of water quality in Three Gorges Reservoir, China	10.1007/s10661-009-0863-3	yes		Table	Wang et al. (2010)	China	6	Evenness (shannon/max)	Max evenness	Bacteria		ziBeta	logit	Nutrient-P	P-increase	TP mg/l	b1	-6.3857	1.0288	0.0671429	0.0221467
Functional bacteria as potential indicators of water quality in Three Gorges Reservoir, China	10.1007/s10661-009-0863-3	yes		Table	Wang et al. (2010)	China	6	Evenness (shannon/max)	Max evenness	Bacteria		ziBeta	logit	Thermal	Warming	Temperature degrees celcius	b1	0.4252	6.6568	16.6429	0.748013
Bacterial Community Shifts Driven by Nitrogen Pollution in River Sediments of a Highly Urbanized City	doi:10.3390/ijerph16203794	yes		Table	Lin et al. (2019)	China	12	OTU richness	Taxon	Bacteria		NB	log	Oxygen	Oxygen-depletion	Oxygen mg/l	b1	0.05526	0.05779	2.39333	1.03224
Evaluating the potential of treated effluent as novel habitats for aquatic invertebrates in arid regions	10.1007/s10750-020-04343-6	yes	random effect on the month	Table	Eppehimer et al. (2020)	USA	15	Taxonomic richness	Taxon	Invertebrates	r	NB	log				b0	3.215	2.5749	1	1
Bacterial Community Shifts Driven by Nitrogen Pollution in River Sediments of a Highly Urbanized City	doi:10.3390/ijerph16203794	yes		Table	Lin et al. (2019)	China	12	Evenness (shannon/max)	Max evenness	Bacteria		ziBeta	logit	Oxygen	Oxygen-depletion	Oxygen mg/l	b1	0.2477	0.4493	2.39333	1.03224
Evaluating the potential of treated effluent as novel habitats for aquatic invertebrates in arid regions	10.1007/s10750-020-04343-6	yes	random effect on the month	Table	Eppehimer et al. (2020)	USA	15	Taxonomic richness	Taxon	Invertebrates	r	NB	log	Nutrient-P	P-increase	PO4 mg/l	b1	-0.2669	0.3627	4.436	0.953024
Evaluating the potential of treated effluent as novel habitats for aquatic invertebrates in arid regions	10.1007/s10750-020-04343-6	yes	random effect on the month	Table	Eppehimer et al. (2020)	USA	15	Taxonomic richness	Taxon	Invertebrates	r	NB	log	Nutrient-N	N-increase	NO3 mg/l	b1	0.3474	0.2217	1.846	0.650503
Evaluating the potential of treated effluent as novel habitats for aquatic invertebrates in arid regions	10.1007/s10750-020-04343-6	yes	random effect on the month	Table	Eppehimer et al. (2020)	USA	15	Taxonomic richness	Taxon	Invertebrates	r	NB	log	Thermal	Warming	Temperature degrees celcius	b1	-0.5218	0.8785	24.1333	2.58752
Environmental factors affecting the taxonomic composition of aquatic macroinvertebrate communities in lowland waterways of Northland, New Zealand	10.1080/00288330.1995.9516679	yes		Table	Collier et al. (1995)	New Zealand	6	Taxonomic richness	Taxon	Invertebrates		NB	log				b0	20.7479	6.0231	1	1
Environmental factors affecting the taxonomic composition of aquatic macroinvertebrate communities in lowland waterways of Northland, New Zealand	10.1080/00288330.1995.9516679	yes		Table	Collier et al. (1995)	New Zealand	6	Taxonomic richness	Taxon	Invertebrates		NB	log	Salinity	Salinity-increase	EC us/cm	b1	1.0445	0.6476	169	322.304
Environmental factors affecting the taxonomic composition of aquatic macroinvertebrate communities in lowland waterways of Northland, New Zealand	10.1080/00288330.1995.9516679	yes		Table	Collier et al. (1995)	New Zealand	6	Taxonomic richness	Taxon	Invertebrates		NB	log	Thermal	Warming	Temperature degrees celcius	b1	-6.8312	2.107	21.6667	1.24043
Environmental factors affecting the taxonomic composition of aquatic macroinvertebrate communities in lowland waterways of Northland, New Zealand	10.1080/00288330.1995.9516679	yes		Table	Collier et al. (1995)	New Zealand	6	Cover%	Cover	Macrophytes		ziBeta	logit				b0	-157.613	18.556	1	1
Environmental factors affecting the taxonomic composition of aquatic macroinvertebrate communities in lowland waterways of Northland, New Zealand	10.1080/00288330.1995.9516679	yes		Table	Collier et al. (1995)	New Zealand	6	Cover%	Cover	Macrophytes		ziBeta	logit	Salinity	Salinity-increase	EC us/cm	b1	4.191	1.04	169	322.304
Environmental factors affecting the taxonomic composition of aquatic macroinvertebrate communities in lowland waterways of Northland, New Zealand	10.1080/00288330.1995.9516679	yes		Table	Collier et al. (1995)	New Zealand	6	Cover%	Cover	Macrophytes		ziBeta	logit	Thermal	Warming	Temperature degrees celcius	b1	46.694	5.537	21.6667	1.24043
Self-organization of river vegetation leads to emergent buffering of river flows and water levels	10.1098/rspb.2020.1147	yes	random effect on mixed and dominant	Table	Cornacchia et al. (2020)	UK	30	Cover%	Cover	Macrophytes	r	Beta	logit				b0	0.06198	0.0676	1	1
Self-organization of river vegetation leads to emergent buffering of river flows and water levels	10.1098/rspb.2020.1147	yes	random effect on mixed and dominant	Table	Cornacchia et al. (2020)	UK	30	Cover%	Cover	Macrophytes	r	Beta	logit	Flow	Flow-cessation	Discharge m3/s	b1	-1.23642	0.15109	0.81658	0.328609
Diversity of sediment microbial community in response to acid mine 2 drainage pollution gradients in the Aha watershed (Southwest China)	10.1128/AEM.00935-15	yes	random effect on stream and basin	Table	Sun et al. (2015)	China	9	Evenness (from fraction)	Max evenness	Bacteria	r	Beta	logit				b0	4.1522	0.15685	1	1
Diversity of sediment microbial community in response to acid mine 2 drainage pollution gradients in the Aha watershed (Southwest China)	10.1128/AEM.00935-15	yes	random effect on stream and basin	Table	Sun et al. (2015)	China	9	Evenness (from fraction)	Max evenness	Bacteria	r	Beta	logit	Salinity	Salinity-increase	EC us/cm	b1	-0.92294	0.01254	1756.11	2407.32
Diversity of sediment microbial community in response to acid mine 2 drainage pollution gradients in the Aha watershed (Southwest China)	10.1128/AEM.00935-15	yes	random effect on stream and basin	Table	Sun et al. (2015)	China	9	Evenness (from fraction)	Max evenness	Bacteria	r	Beta	logit	Thermal	Warming	Temperature degrees celcius	b1	0.29558	0.06681	18.2444	3.27952
Microbial diversity and distribution differ between water column and biofilm assemblages in arid-land waterbodies	10.1086/706106	yes	random effect on code "site"	Table	Kaestli et al. (2019)	Australia	7	Evenness (from fraction)	Max evenness	Bacteria	r	Beta	logit				b0	-0.8598	4.1178	1	1
Microbial diversity and distribution differ between water column and biofilm assemblages in arid-land waterbodies	10.1086/706106	yes	random effect on code "site"	Table	Kaestli et al. (2019)	Australia	7	Evenness (from fraction)	Max evenness	Bacteria	r	Beta	logit	Salinity	Salinity-increase	EC us/cm	b1	0.1013	0.1134	1090.71	1682.48
Microbial diversity and distribution differ between water column and biofilm assemblages in arid-land waterbodies	10.1086/706106	yes	random effect on code "site"	Table	Kaestli et al. (2019)	Australia	7	Evenness (from fraction)	Max evenness	Bacteria	r	Beta	logit	Thermal	Warming	Temperature degrees celcius	b1	0.6815	1.6238	16.2857	1.86675
Characterisation of Macroinvertebrate Communities in Maritsa River (South Bulgaria)—Relation to Different Environmental Factors and Ecological Status Assessment	10.3390/d14100833	yes		Table	Varadinova et al. (2022)	Bulgaria	15	evennes (from fraction)	Max evenness	Invertebrates		Beta	logit				b0	-9.69054	4.8116	1	1
Characterisation of Macroinvertebrate Communities in Maritsa River (South Bulgaria)—Relation to Different Environmental Factors and Ecological Status Assessment	10.3390/d14100833	yes		Table	Varadinova et al. (2022)	Bulgaria	15	evennes (from fraction)	Max evenness	Invertebrates		Beta	logit	Salinity	Salinity-increase	EC us/cm	b1	-0.08596	0.42652	340.54	235.853
Ephemeroptera, Plecoptera, and Trichoptera assemblages of karst springs in relation to some environmental factors: a case study in central Bosnia and Herzegovina	10.3906/zoo-1512-31	yes		Table	Savic et al. (2017)	Bosnia-Herzegovina	50	Number of EPT-taxa	Sensitive taxon	Invertebrates		NB	log	Oxygen	Oxygen-depletion	Oxygen mg/l	b1	0.6414	0.9974	6.77	1.02743
Characterisation of Macroinvertebrate Communities in Maritsa River (South Bulgaria)—Relation to Different Environmental Factors and Ecological Status Assessment	10.3390/d14100833	yes		Table	Varadinova et al. (2022)	Bulgaria	15	evennes (from fraction)	Max evenness	Invertebrates		Beta	logit	Thermal	Warming	Temperature degrees celcius	b1	3.2502	1.43088	24.1293	4.03821
Characterisation of Macroinvertebrate Communities in Maritsa River (South Bulgaria)—Relation to Different Environmental Factors and Ecological Status Assessment	10.3390/d14100833	yes		Table	Varadinova et al. (2022)	Bulgaria	15	evennes (from fraction)	Max evenness	Invertebrates		Beta	logit	Nutrient-P	P-increase	PO4 mg/l	b1	0.07263	0.10164	0.336667	0.435671
Characterisation of Macroinvertebrate Communities in Maritsa River (South Bulgaria)—Relation to Different Environmental Factors and Ecological Status Assessment	10.3390/d14100833	yes		Table	Varadinova et al. (2022)	Bulgaria	15	evennes (from fraction)	Max evenness	Invertebrates		Beta	logit	Nutrient-N	N-increase	NO3 mg/l	b1	-0.23425	0.22704	6.42	3.2585
Characterisation of Macroinvertebrate Communities in Maritsa River (South Bulgaria)—Relation to Different Environmental Factors and Ecological Status Assessment	10.3390/d14100833	yes		Table	Varadinova et al. (2022)	Bulgaria	15	Taxon richness (Familly)	Taxon	Invertebrates		NB	log				b0	-3.48495	4.31441	1	1
Characterisation of Macroinvertebrate Communities in Maritsa River (South Bulgaria)—Relation to Different Environmental Factors and Ecological Status Assessment	10.3390/d14100833	yes		Table	Varadinova et al. (2022)	Bulgaria	15	Taxon richness (Familly)	Taxon	Invertebrates		NB	log	Salinity	Salinity-increase	EC us/cm	b1	-0.31567	0.36903	340.54	235.853
Ephemeroptera, Plecoptera, and Trichoptera assemblages of karst springs in relation to some environmental factors: a case study in central Bosnia and Herzegovina	10.3906/zoo-1512-31	yes		Table	Savic et al. (2017)	Bosnia-Herzegovina	50	Evenness (shannon/max)	Max evenness	Invertebrates		zoiBeta	logit	Oxygen	Oxygen-depletion	Oxygen mg/l	b1	-1.5705	0.8783	6.77	1.02743
Characterisation of Macroinvertebrate Communities in Maritsa River (South Bulgaria)—Relation to Different Environmental Factors and Ecological Status Assessment	10.3390/d14100833	yes		Table	Varadinova et al. (2022)	Bulgaria	15	Taxon richness (Familly)	Taxon	Invertebrates		NB	log	Thermal	Warming	Temperature degrees celcius	b1	2.5171	1.59371	24.1293	4.03821
Characterisation of Macroinvertebrate Communities in Maritsa River (South Bulgaria)—Relation to Different Environmental Factors and Ecological Status Assessment	10.3390/d14100833	yes		Table	Varadinova et al. (2022)	Bulgaria	15	Taxon richness (Familly)	Taxon	Invertebrates		NB	log	Nutrient-P	P-increase	PO4 mg/l	b1	-0.07403	0.08152	0.336667	0.435671
Characterisation of Macroinvertebrate Communities in Maritsa River (South Bulgaria)—Relation to Different Environmental Factors and Ecological Status Assessment	10.3390/d14100833	yes		Table	Varadinova et al. (2022)	Bulgaria	15	Taxon richness (Familly)	Taxon	Invertebrates		NB	log	Nutrient-N	N-increase	NO3 mg/l	b1	-0.14645	0.1962	6.42	3.2585
Fish diversity with relation to water quality of Bhadra River of Western Ghats (INDIA)	10.1007/s10661-008-0729-0	yes		Table	Shahnawaz et al. (2010)	India	6	Total number of species	Taxon	Fish		NB	log				b0	17.5121	12.1964	1	1
Fish diversity with relation to water quality of Bhadra River of Western Ghats (INDIA)	10.1007/s10661-008-0729-0	yes		Table	Shahnawaz et al. (2010)	India	6	Total number of species	Taxon	Fish		NB	log	Salinity	Salinity-increase	EC mhos/cm	b1	-0.5394	0.5209	135.5	90.1859
Macrophytes as a tool for assessing the trophic status of a river: a case study of the upper Oum Er Rbia Basin (Morocco) (random effect on river)	10.2478/oandhs-2021-0008	yes	random effect on river	Table	Nouri et al. (2021)	Morocco	12	Species richness	Taxon	Macrophytes	r	NB	log	Oxygen	Oxygen-depletion	Oxygen mg/l	b1	-0.5164	2.14865	8.32583	1.00269
Fish diversity with relation to water quality of Bhadra River of Western Ghats (INDIA)	10.1007/s10661-008-0729-0	yes		Table	Shahnawaz et al. (2010)	India	6	Total number of species	Taxon	Fish		NB	log	Thermal	Warming	Temperature degrees celcius	b1	-2.5185	3.3246	20.1667	0.752773
Survival and bioenergetic responses of juvenile Atlantic salmon along a perturbation gradient in a natural stream	10.1111/j.1600-0633.2005.00083.x	yes		Table	Coghlan Jr et al. (2005)	USA	10	Evenness	Evenness	Invertebrates	r	Beta	logit	Sediment	Sediment-enrichment	1-course sediment%	b1	0.1746	0.2066	0.1513	0.109025
Fish diversity with relation to water quality of Bhadra River of Western Ghats (INDIA)	10.1007/s10661-008-0729-0	yes		Table	Shahnawaz et al. (2010)	India	6	Evenness	Evenness	Fish		Beta	logit				b0	11.0819	8.6534	1	1
Fish diversity with relation to water quality of Bhadra River of Western Ghats (INDIA)	10.1007/s10661-008-0729-0	yes		Table	Shahnawaz et al. (2010)	India	6	Evenness	Evenness	Fish		Beta	logit	Salinity	Salinity-increase	EC mhos/cm	b1	-1.3593	0.389	135.5	90.1859
Assessment of Best-Management Practice Effects on Rangeland Stream Water Quality Using Multivariate Statistical Techniq	10.2111/08-026.1	yes		Table	Ellison et al. (2009)	USA	9	Total taxa	Taxon	Invertebrates		NB	log	Oxygen	Oxygen-depletion	Oxygen mg/l	b1	1.1036	0.8625	9.14667	0.959831
Fish diversity with relation to water quality of Bhadra River of Western Ghats (INDIA)	10.1007/s10661-008-0729-0	yes		Table	Shahnawaz et al. (2010)	India	6	Evenness	Evenness	Fish		Beta	logit	Thermal	Warming	Temperature degrees celcius	b1	0.6435	2.3166	20.1667	0.752773
Survival and bioenergetic responses of juvenile Atlantic salmon along a perturbation gradient in a natural stream	10.1111/j.1600-0633.2005.00083.x	yes		Table	Coghlan Jr et al. (2005)	USA	10	ept%	Fraction sensitive	Invertebrates	r	Beta	logit	Sediment	Sediment-enrichment	1-course sediment%	b1	-0.2042	0.3222	0.1513	0.109025
River channel habitat diversity (RCHD) and macroinvertebrate community	10.2478/s11756-011-0010-9	yes	random effect on summer and spring	Table	Kokeš et al. (2011)	Czechia	32	Evenness (shannon/max)	Max evenness	Invertebrates	r	ziBeta	logit				b0	0.1427	2.8782	1	1
River channel habitat diversity (RCHD) and macroinvertebrate community	10.2478/s11756-011-0010-9	yes	random effect on summer and spring	Table	Kokeš et al. (2011)	Czechia	32	Evenness (shannon/max)	Max evenness	Invertebrates	r	ziBeta	logit	Salinity	Salinity-increase	EC us/cm	b1	-0.1437	0.3497	370.375	160.392
River channel habitat diversity (RCHD) and macroinvertebrate community	10.2478/s11756-011-0010-9	yes	random effect on summer and spring	Table	Kokeš et al. (2011)	Czechia	32	Evenness (shannon/max)	Max evenness	Invertebrates	r	ziBeta	logit	Nutrient-N	N-increase	NO3 mg/l	b1	-0.1223	0.1778	15.0571	11.8661
River channel habitat diversity (RCHD) and macroinvertebrate community	10.2478/s11756-011-0010-9	yes	random effect on summer and spring	Table	Kokeš et al. (2011)	Czechia	32	Evenness (shannon/max)	Max evenness	Invertebrates	r	ziBeta	logit	Nutrient-P	P-increase	PO4 mg/l	b1	-0.2132	0.179	0.000216432	0.000265216
Functional response of aquatic invertebrate communities along two natural stress gradients (water salinity and flow intermittence) in Mediterranean streams	10.1007/s00027-016-0475-2	yes		Table	Suarez et al. (2016)	Spain	22	Taxonomic richness	Taxon	Invertebrates		NB	log				b0	5.92055	0.35872	1	1
Functional response of aquatic invertebrate communities along two natural stress gradients (water salinity and flow intermittence) in Mediterranean streams	10.1007/s00027-016-0475-2	yes		Table	Suarez et al. (2016)	Spain	22	Taxonomic richness	Taxon	Invertebrates		NB	log	Salinity	Salinity-increase	EC us/cm	b1	-0.228	0.04623	8225.49	14266.4
Copper release from waste rocks in an abandoned mine (NE, Brazil) and its impacts on ecosystem environmental quality	10.1016/j.chemosphere.2020.127843	yes		Table	Perlatti et al. (2021)	Brazil	7	Richness	Taxon	Invertebrates		NB	log				b0	5.6582	16.3058	1	1
Copper release from waste rocks in an abandoned mine (NE, Brazil) and its impacts on ecosystem environmental quality	10.1016/j.chemosphere.2020.127843	yes		Table	Perlatti et al. (2021)	Brazil	7	Richness	Taxon	Invertebrates		NB	log	Salinity	Salinity-increase	EC us/cm	b1	0.6665	1.0985	204.714	47.6715
Evidence of a threshold level of fine sediment accumulation for altering benthic macroinvertebrate communities	10.1023/B:HYDR.0000025059.82197.35	no	It is not from the figure but data from Tab 3 and 4 combined where EPT genera were rounded down and random effects were included	Figure	Kaller et al. (2004)	USA	81	EPT genera	Sensitive taxon	Invertebrates	r	NB	log	Sediment	Sediment-enrichment	%fines<2mm	b1	-0.2654	0.2028	0.150852	0.0613056
Copper release from waste rocks in an abandoned mine (NE, Brazil) and its impacts on ecosystem environmental quality	10.1016/j.chemosphere.2020.127843	yes		Table	Perlatti et al. (2021)	Brazil	7	Richness	Taxon	Invertebrates		NB	log	Thermal	Warming	Temperature degrees celcius	b1	-2.4192	5.7607	24.2286	1.09349
Copper release from waste rocks in an abandoned mine (NE, Brazil) and its impacts on ecosystem environmental quality	10.1016/j.chemosphere.2020.127843	yes		Table	Perlatti et al. (2021)	Brazil	7	Evenness (shannon/max)	Max evenness	Invertebrates		ziBeta	logit				b0	34.9298	24.4554	1	1
Copper release from waste rocks in an abandoned mine (NE, Brazil) and its impacts on ecosystem environmental quality	10.1016/j.chemosphere.2020.127843	yes		Table	Perlatti et al. (2021)	Brazil	7	Evenness (shannon/max)	Max evenness	Invertebrates		ziBeta	logit	Salinity	Salinity-increase	EC us/cm	b1	0.3085	1.7615	204.714	47.6715
Copper release from waste rocks in an abandoned mine (NE, Brazil) and its impacts on ecosystem environmental quality	10.1016/j.chemosphere.2020.127843	yes		Table	Perlatti et al. (2021)	Brazil	7	Richness	Taxon	Invertebrates		NB	log	Sediment	Sediment-enrichment	silt+clay%	b1	-0.5885	0.9288	0.149286	0.0521303
Copper release from waste rocks in an abandoned mine (NE, Brazil) and its impacts on ecosystem environmental quality	10.1016/j.chemosphere.2020.127843	yes		Table	Perlatti et al. (2021)	Brazil	7	Evenness (shannon/max)	Max evenness	Invertebrates		ziBeta	logit	Thermal	Warming	Temperature degrees celcius	b1	-11.7481	8.3442	24.2286	1.09349
Biogeographic Patterns and Elevational Differentiation of Sedimentary Bacterial Communities across River Systems in China	10.1128/aem.00597-22	yes		Table	Zhang et al. (2022)	China	33	Evenness (shannon/max)	Max evenness	Bacteria		ziBeta	logit				b0	3.1903	1.5645	1	1
Effects of Coal Mining, Forestry, and Road Construction on Southern Appalachian Stream Invertebrates and Habitats	10.1007/s00267-014-0429-1	yes	random effect site nested under river river/site	Table	Gangloff et al. (2014)	USA	30	Number of taxa	Taxon	Invertebrates	r	NB	log	Oxygen	Oxygen-depletion	Oxygen mg/l	b1	0.02466	0.28835	7.24667	0.958063
Biogeographic Patterns and Elevational Differentiation of Sedimentary Bacterial Communities across River Systems in China	10.1128/aem.00597-22	yes		Table	Zhang et al. (2022)	China	33	Evenness (shannon/max)	Max evenness	Bacteria		ziBeta	logit	Thermal	Warming	Temperature degrees celcius	b1	-0.8504	0.363	9.00303	1.29022
Spatial heterogeneity and ecology of algal communities in an ephemeral sandstone stream in the Bohemian Switzerland National Park, Czech Republic	10.1127/0029-5035/2009/0088-0531	yes	left out EC because of convergence issues	Table	Veselá et al. (2009)	Czechia	11	Species richness	Taxon	Algae		NB	log				b0	3.4893	0.7585	1	1
Spatial heterogeneity and ecology of algal communities in an ephemeral sandstone stream in the Bohemian Switzerland National Park, Czech Republic	10.1127/0029-5035/2009/0088-0531	yes	left out EC because of convergence issues	Table	Veselá et al. (2009)	Czechia	11	Species richness	Taxon	Algae		NB	log	Nutrient-N	N-increase	NO3 mg/l	b1	0.2106	0.1306	1.4	0.583712
Spatial heterogeneity and ecology of algal communities in an ephemeral sandstone stream in the Bohemian Switzerland National Park, Czech Republic	10.1127/0029-5035/2009/0088-0531	yes	left out EC because of convergence issues	Table	Veselá et al. (2009)	Czechia	11	Species richness	Taxon	Algae		NB	log	Thermal	Warming	Temperature degrees celcius	b1	0.1936	0.2965	12.0909	2.13516
Relating environmental variables with aquatic community structure in an agricultural/urban coldwater stream	10.1186/s13717-021-00312-6	yes		Table	Myers et al. (2021)	USA	9	Total taxa richness	Taxon	Invertebrates		NB	log				b0	2.71388	0.36843	1	1
Copper release from waste rocks in an abandoned mine (NE, Brazil) and its impacts on ecosystem environmental quality	10.1016/j.chemosphere.2020.127843	yes		Table	Perlatti et al. (2021)	Brazil	7	Evenness (shannon/max)	Max evenness	Invertebrates		ziBeta	logit	Sediment	Sediment-enrichment	silt+clay%	b1	-0.719	1.3116	0.149286	0.0521303
Relating environmental variables with aquatic community structure in an agricultural/urban coldwater stream	10.1186/s13717-021-00312-6	yes		Table	Myers et al. (2021)	USA	9	Total taxa richness	Taxon	Invertebrates		NB	log	Flow	Flow-cessation	Flow velocity m/s	b1	-0.05636	0.15213	0.276667	0.194422
Relating environmental variables with aquatic community structure in an agricultural/urban coldwater stream	10.1186/s13717-021-00312-6	yes		Table	Myers et al. (2021)	USA	9	Evenness	Evenness	Invertebrates		Beta	logit				b0	0.1105	0.3339	1	1
Benthic invertebrate density, biomass, and instantaneous secondary production along a fifth-order human-impacted tropical river	10.1007/s11356-015-4170-y	no	random effect on season (dry/rain) (Data from Mario)	Dataset	Fornero Aguiar et al. (2015)	Brazil	22	Macroinvertebrate richness	Taxon	Invertebrates	r	NB	log	Sediment	Sediment-enrichment	silt%	b1	-0.09736	0.04506	0.141045	0.12013
Relating environmental variables with aquatic community structure in an agricultural/urban coldwater stream	10.1186/s13717-021-00312-6	yes		Table	Myers et al. (2021)	USA	9	Evenness	Evenness	Invertebrates		Beta	logit	Flow	Flow-cessation	Flow velocity m/s	b1	-0.057	0.1385	0.276667	0.194422
Stream fish assemblage and habitat structure in a tropical African river basin (Nyagui River, Zimbabwe)	10.1111/j.1365-2028.2007.00843.x	yes		Table	Kadye et al. (2007)	Zimbabwe	14	Cover%	Cover	Macrophytes		Beta	logit				b0	5.1904	5.4836	1	1
Stream fish assemblage and habitat structure in a tropical African river basin (Nyagui River, Zimbabwe)	10.1111/j.1365-2028.2007.00843.x	yes		Table	Kadye et al. (2007)	Zimbabwe	14	Cover%	Cover	Macrophytes		Beta	logit	Salinity	Salinity-increase	EC us/cm	b1	0.4621	0.3691	0.4621	0.3691
Longitudinal changes in biota along four New Zealand streams: declines and improvements in stream health related to land use	10.1080/00288330709509896	yes	random on river	Table	Niyogi et al. (2007)	New Zealand	20	No. of taxa	Taxon	Invertebrates	r	NB	log	Sediment	Sediment-enrichment	Fine sediment %	b1	-0.05943	0.07	0.131	0.0910697
Effects of Coal Mining, Forestry, and Road Construction on Southern Appalachian Stream Invertebrates and Habitats	10.1007/s00267-014-0429-1	yes	random effect site nested under river river/site	Table	Gangloff et al. (2014)	USA	30	EPT%	Fraction sensitive	Invertebrates	r	Beta	logit	Oxygen	Oxygen-depletion	Oxygen mg/l	b1	0.6685	0.53516	7.24667	0.958063
Stream fish assemblage and habitat structure in a tropical African river basin (Nyagui River, Zimbabwe)	10.1111/j.1365-2028.2007.00843.x	yes		Table	Kadye et al. (2007)	Zimbabwe	14	Cover%	Cover	Macrophytes		Beta	logit	Thermal	Warming	Temperature degrees celcius	b1	-3.4337	2.6917	24.7241	2.70685
DEFINING MACROINVERTEBRATE ASSEMBLAGE TYPES OF HEADWATER STREAMS: IMPLICATIONS FOR BIOASSESSMENT AND CONSERVATION	stable/4134700.	yes		Table	Heino et al. (2003)	Finland	10	moss cover %	Cover	Macrophytes		Beta	logit				b0	-1.0118	4.4855	1	1
DEFINING MACROINVERTEBRATE ASSEMBLAGE TYPES OF HEADWATER STREAMS: IMPLICATIONS FOR BIOASSESSMENT AND CONSERVATION	stable/4134700.	yes		Table	Heino et al. (2003)	Finland	10	moss cover %	Cover	Macrophytes		Beta	logit	Salinity	Salinity-increase	EC us/cm	b1	0.2115	0.6207	476.4	135.321
DEFINING MACROINVERTEBRATE ASSEMBLAGE TYPES OF HEADWATER STREAMS: IMPLICATIONS FOR BIOASSESSMENT AND CONSERVATION	stable/4134700.	yes		Table	Heino et al. (2003)	Finland	10	moss cover %	Cover	Macrophytes		Beta	logit	Nutrient-N	N-increase	TN mg/l	b1	-0.2278	0.2705	4.395	2.47809
DEFINING MACROINVERTEBRATE ASSEMBLAGE TYPES OF HEADWATER STREAMS: IMPLICATIONS FOR BIOASSESSMENT AND CONSERVATION	stable/4134700.	yes		Table	Heino et al. (2003)	Finland	10	moss cover %	Cover	Macrophytes		Beta	logit	Flow	Flow-cessation	Flow velocity m/s	b1	0.7514	1.092	0.367	0.0598238
BIOTIC AND ABIOTIC CHANGES ALONG THE RECOVERY GRADIENT OF TWO IMPOUNDED RIVERS WITH DIFFERENT IMPOUNDMENT USE	10.1023/A:1005712024049	yes		Table	Camargo et al. (1998)	USA	6	Richness	Taxon	Invertebrates		NB	log				b0	-2.377	2.5648	1	1
Heavy metal pollution downstream the abandoned Coval da Mó mine (Portugal) and associated effects on epilithic diatom communities	10.1016/j.scitotenv.2009.06.047	yes		Table	Ferreira da Silva et al. (2009)	Portugal	6	Number of counted taxa	Taxon	Algae		NB	log	Oxygen	Oxygen-depletion	Oxygen mg/l	b1	15.6052	6.8536	9.76667	0.953502
BIOTIC AND ABIOTIC CHANGES ALONG THE RECOVERY GRADIENT OF TWO IMPOUNDED RIVERS WITH DIFFERENT IMPOUNDMENT USE	10.1023/A:1005712024049	yes		Table	Camargo et al. (1998)	USA	6	Richness	Taxon	Invertebrates		NB	log	Thermal	Warming	Temperature degrees celcius	b1	1.012	0.4671	10.055	4.24589
Land use influences macroinvertebrate community composition in boreal headwaters through altered stream conditions	10.1007/s13280-016-0837-y	yes		Table	Jonsson et al. (2017)	Sweden	19	Macroinvertebrate richness	Taxon	Invertebrates		NB	log				b0	1.64	0.9437	1	1
Land use influences macroinvertebrate community composition in boreal headwaters through altered stream conditions	10.1007/s13280-016-0837-y	yes		Table	Jonsson et al. (2017)	Sweden	19	Macroinvertebrate richness	Taxon	Invertebrates		NB	log	Flow	Flow-cessation	Flow velocity m/s	b1	0.1344	0.1394	0.441579	0.15457
Land use influences macroinvertebrate community composition in boreal headwaters through altered stream conditions	10.1007/s13280-016-0837-y	yes		Table	Jonsson et al. (2017)	Sweden	19	Macroinvertebrate richness	Taxon	Invertebrates		NB	log	Thermal	Warming	Temperature degrees celcius	b1	-0.3861	0.2951	5.81579	1.0463
Land use influences macroinvertebrate community composition in boreal headwaters through altered stream conditions	10.1007/s13280-016-0837-y	yes		Table	Jonsson et al. (2017)	Sweden	19	Macroinvertebrate richness	Taxon	Invertebrates		NB	log	Nutrient-N	N-increase	SRP mg/l	b1	-0.4047	0.1303	0.00538947	0.00246934
The impact of flow regulation by hydropower dams on the periphyton community in the Soča River, Slovenia	10.1080/02626667.2013.834339	yes		Figure	Smolar-Žvanut et al. (2014)	Slovenia	73	number of periphyton taxa	Taxon	Algae		NB	log				b0	2.63163	0.08469	1	1
The impact of flow regulation by hydropower dams on the periphyton community in the Soča River, Slovenia	10.1080/02626667.2013.834339	yes		Figure	Smolar-Žvanut et al. (2014)	Slovenia	73	number of periphyton taxa	Taxon	Algae		NB	log	Flow	Flow-cessation	Flow velocity m/s	b1	-0.08338	0.0323	0.184121	0.186133
Does environmental disturbance also influence within-stream beta diversity of macroinvertebrate assemblages in tropical streams?	10.1080/01650521.2016.1237801	yes	random effect on site	Table	Aparecido Libório et al. (2016)	Brazil	8	Macroinvertebrate family richness	Taxon	Invertebrates	r	NB	log				b0	-9.92067	31.3888	1	1
Does environmental disturbance also influence within-stream beta diversity of macroinvertebrate assemblages in tropical streams?	10.1080/01650521.2016.1237801	yes	random effect on site	Table	Aparecido Libório et al. (2016)	Brazil	8	Macroinvertebrate family richness	Taxon	Invertebrates	r	NB	log	Salinity	Salinity-increase	EC us/cm	b1	0.74392	1.20443	0.029875	0.00445413
Heavy metal pollution downstream the abandoned Coval da Mó mine (Portugal) and associated effects on epilithic diatom communities	10.1016/j.scitotenv.2009.06.047	yes		Table	Ferreira da Silva et al. (2009)	Portugal	6	Evenness (shannon/max)	Max evenness	Algae		ziBeta	logit	Oxygen	Oxygen-depletion	Oxygen mg/l	b1	27.3739	5.1019	9.76667	0.953502
Does environmental disturbance also influence within-stream beta diversity of macroinvertebrate assemblages in tropical streams?	10.1080/01650521.2016.1237801	yes	random effect on site	Table	Aparecido Libório et al. (2016)	Brazil	8	Macroinvertebrate family richness	Taxon	Invertebrates	r	NB	log	Flow	Flow-cessation	Flow velocity m/s	b1	-0.02969	0.10718	0.4625	0.409381
Does environmental disturbance also influence within-stream beta diversity of macroinvertebrate assemblages in tropical streams?	10.1080/01650521.2016.1237801	yes	random effect on site	Table	Aparecido Libório et al. (2016)	Brazil	8	Macroinvertebrate family richness	Taxon	Invertebrates	r	NB	log	Thermal	Warming	Temperature degrees celcius	b1	0.59979	5.30302	22.4125	1.40757
The effect of artificial increases in water conductivity on the efficiency of electric fishing in tropical streams (Parana, Brazil)	10.1023/A:1003009517254	yes	random effect on the river	Table	Penczak et al. (1979)	Brazil	12	Species richness	Taxon	Fish	r	NB	log				b0	1.40834	12.7043	1	1
The effect of artificial increases in water conductivity on the efficiency of electric fishing in tropical streams (Parana, Brazil)	10.1023/A:1003009517254	yes	random effect on the river	Table	Penczak et al. (1979)	Brazil	12	Species richness	Taxon	Fish	r	NB	log	Salinity	Salinity-increase	EC us/cm	b1	0.10349	0.13521	137.5	93.3668
The determinant factors for macroinvertebrate assemblages in a recreational river in Negeri Sembilan, Malaysia	10.1007/s10661-021-09196-7	yes		Table	Aziz et al. (2021)	Malaysia	10	Number of taxa	Taxon	Invertebrates		NB	log	Oxygen	Oxygen-depletion	Oxygen mg/l	b1	-0.3702	0.3914	2.707	0.950883
The effect of artificial increases in water conductivity on the efficiency of electric fishing in tropical streams (Parana, Brazil)	10.1023/A:1003009517254	yes	random effect on the river	Table	Penczak et al. (1979)	Brazil	12	Species richness	Taxon	Fish	r	NB	log	Flow	Flow-cessation	Flow velocity m/s	b1	-0.13186	0.30822	0.575833	0.155005
The effect of artificial increases in water conductivity on the efficiency of electric fishing in tropical streams (Parana, Brazil)	10.1023/A:1003009517254	yes	random effect on the river	Table	Penczak et al. (1979)	Brazil	12	Species richness	Taxon	Fish	r	NB	log	Thermal	Warming	Temperature degrees celcius	b1	0.21555	2.17188	26.6667	3.67011
The effect of artificial increases in water conductivity on the efficiency of electric fishing in tropical streams (Parana, Brazil)	10.1023/A:1003009517254	yes	random effect on the river	Table	Penczak et al. (1979)	Brazil	12	Cover%	Cover	Macrophytes	r	ziBeta	logit				b0	13.5476	56.2055	1	1
The effect of artificial increases in water conductivity on the efficiency of electric fishing in tropical streams (Parana, Brazil)	10.1023/A:1003009517254	yes	random effect on the river	Table	Penczak et al. (1979)	Brazil	12	Cover%	Cover	Macrophytes	r	ziBeta	logit	Salinity	Salinity-increase	EC us/cm	b1	0.6736	0.3521	137.5	93.3668
The determinant factors for macroinvertebrate assemblages in a recreational river in Negeri Sembilan, Malaysia	10.1007/s10661-021-09196-7	yes		Table	Aziz et al. (2021)	Malaysia	10	EPT% species	Fraction sensitive	Invertebrates		Beta	logit	Oxygen	Oxygen-depletion	Oxygen mg/l	b1	-0.5997	0.4027	2.707	0.950883
The effect of artificial increases in water conductivity on the efficiency of electric fishing in tropical streams (Parana, Brazil)	10.1023/A:1003009517254	yes	random effect on the river	Table	Penczak et al. (1979)	Brazil	12	Cover%	Cover	Macrophytes	r	ziBeta	logit	Flow	Flow-cessation	Flow velocity m/s	b1	0.1583	0.6657	0.575833	0.155005
The effect of artificial increases in water conductivity on the efficiency of electric fishing in tropical streams (Parana, Brazil)	10.1023/A:1003009517254	yes	random effect on the river	Table	Penczak et al. (1979)	Brazil	12	Cover%	Cover	Macrophytes	r	ziBeta	logit	Thermal	Warming	Temperature degrees celcius	b1	-6.5141	9.3686	26.6667	3.67011
Effects of agricultural development on processing of tussock leaf litter in high country New Zealand streams	10.1111/j.1365-2427.1994.tb01136.x	yes		Table	Young et al. (1994)	New Zealand	6	Taxonomic richness	Taxon	Invertebrates		NB	log				b0	2.78036	2.60693	1	1
Effects of agricultural development on processing of tussock leaf litter in high country New Zealand streams	10.1111/j.1365-2427.1994.tb01136.x	yes		Table	Young et al. (1994)	New Zealand	6	Taxonomic richness	Taxon	Invertebrates		NB	log	Salinity	Salinity-increase	EC us/cm	b1	-0.04943	0.22372	42.1333	29.5833
Effects of agricultural development on processing of tussock leaf litter in high country New Zealand streams	10.1111/j.1365-2427.1994.tb01136.x	yes		Table	Young et al. (1994)	New Zealand	6	Taxonomic richness	Taxon	Invertebrates		NB	log	Nutrient-N	N-increase	NO3/NO2 mg/l	b1	0.05737	0.1469	0.277167	0.376333
Effects of agricultural development on processing of tussock leaf litter in high country New Zealand streams	10.1111/j.1365-2427.1994.tb01136.x	yes		Table	Young et al. (1994)	New Zealand	6	Taxonomic richness	Taxon	Invertebrates		NB	log	Nutrient-P	P-increase	DRP mg/l	b1	0.0439	0.40142	0.1595	0.137419
Effects of agricultural development on processing of tussock leaf litter in high country New Zealand streams	10.1111/j.1365-2427.1994.tb01136.x	yes		Table	Young et al. (1994)	New Zealand	6	Taxonomic richness	Taxon	Invertebrates		NB	log	Thermal	Warming	Temperature degrees celcius	b1	0.26139	1.04615	6.31667	1.21559
Assessment of mine drainage remediated streams using diatom assemblages and biofilm enzyme activities	10.1007/s10750-012-1440-2	yes		Table	Pool et al. (2013)	USA	12	Diatom richness	Taxon	Algae		NB	log				b0	2.47958	1.71099	1	1
Assessment of mine drainage remediated streams using diatom assemblages and biofilm enzyme activities	10.1007/s10750-012-1440-2	yes		Table	Pool et al. (2013)	USA	12	Diatom richness	Taxon	Algae		NB	log	Salinity	Salinity-increase	EC us/cm	b1	0.15595	0.25346	748.5	166.748
Assessment of mine drainage remediated streams using diatom assemblages and biofilm enzyme activities	10.1007/s10750-012-1440-2	yes		Table	Pool et al. (2013)	USA	12	Diatom richness	Taxon	Algae		NB	log	Nutrient-N	N-increase	NO3 mg/l	b1	0.05969	0.08141	0.0541667	0.050535
Assessment of mine drainage remediated streams using diatom assemblages and biofilm enzyme activities	10.1007/s10750-012-1440-2	yes		Table	Pool et al. (2013)	USA	12	Evenness	Evenness	Algae		Beta	logit				b0	-4.3431	2.5567	1	1
Assessment of mine drainage remediated streams using diatom assemblages and biofilm enzyme activities	10.1007/s10750-012-1440-2	yes		Table	Pool et al. (2013)	USA	12	Evenness	Evenness	Algae		Beta	logit	Salinity	Salinity-increase	EC us/cm	b1	0.9283	0.3813	748.5	166.748
Assessment of mine drainage remediated streams using diatom assemblages and biofilm enzyme activities	10.1007/s10750-012-1440-2	yes		Table	Pool et al. (2013)	USA	12	Evenness	Evenness	Algae		Beta	logit	Nutrient-N	N-increase	NO3 mg/l	b1	0.2059	0.1265	0.0541667	0.050535
Positive responses of benthic macroinvertebrates to spatial and temporal reductions in water pollution downstream from a trout farm outlet	10.1051/kmae/2019010	yes	random effect on river and year	Table	Camargo et al. (2019)	Spain	8	Macroinvertebrate diversity (families)	Taxon	Invertebrates	r	NB	log				b0	8.62459	33.6445	1	1
Positive responses of benthic macroinvertebrates to spatial and temporal reductions in water pollution downstream from a trout farm outlet	10.1051/kmae/2019010	yes	random effect on river and year	Table	Camargo et al. (2019)	Spain	8	Macroinvertebrate diversity (families)	Taxon	Invertebrates	r	NB	log	Salinity	Salinity-increase	EC us/cm	b1	1.82111	2.8701	696.4	29.7416
The determinant factors for macroinvertebrate assemblages in a recreational river in Negeri Sembilan, Malaysia	10.1007/s10661-021-09196-7	yes		Table	Aziz et al. (2021)	Malaysia	10	Evenness (shannon/max)	Max evenness	Invertebrates		Beta	logit	Oxygen	Oxygen-depletion	Oxygen mg/l	b1	-0.7036	0.5845	2.707	0.950883
Positive responses of benthic macroinvertebrates to spatial and temporal reductions in water pollution downstream from a trout farm outlet	10.1051/kmae/2019010	yes	random effect on river and year	Table	Camargo et al. (2019)	Spain	8	Macroinvertebrate diversity (families)	Taxon	Invertebrates	r	NB	log	Nutrient-N	N-increase	PO4 mg/l	b1	-0.09606	1.06159	0.429032	0.225551
Positive responses of benthic macroinvertebrates to spatial and temporal reductions in water pollution downstream from a trout farm outlet	10.1051/kmae/2019010	yes	random effect on river and year	Table	Camargo et al. (2019)	Spain	8	Macroinvertebrate diversity (families)	Taxon	Invertebrates	r	NB	log	Thermal	Warming	Temperature degrees celcius	b1	-7.4083	17.027	13.1875	0.290012
Positive responses of benthic macroinvertebrates to spatial and temporal reductions in water pollution downstream from a trout farm outlet	10.1051/kmae/2019010	yes	random effect on river and year	Table	Camargo et al. (2019)	Spain	8	Macroinvertebrate diversity (families)	Taxon	Invertebrates	r	NB	log	Flow	Flow-cessation	Flow velocity m/s	b1	1.09138	2.39691	0.211	0.0267422
Species Composition and Habitat Associations of Benthic Algal Assemblages in Headwater Streams of the Sierra Nevada, California	10.3398/1527-0904(2008)68[194:SCAHAO]2.0.CO;2	yes		Table	Brown et al. (2008)	USA	19	Diatom richness	Taxon	Algae		NB	log				b0	4.94693	0.82315	1	1
Species Composition and Habitat Associations of Benthic Algal Assemblages in Headwater Streams of the Sierra Nevada, California	10.3398/1527-0904(2008)68[194:SCAHAO]2.0.CO;2	yes		Table	Brown et al. (2008)	USA	19	Diatom richness	Taxon	Algae		NB	log	Salinity	Salinity-increase	EC us/cm	b1	0.05343	0.09832	36.6316	19.0619
Species Composition and Habitat Associations of Benthic Algal Assemblages in Headwater Streams of the Sierra Nevada, California	10.3398/1527-0904(2008)68[194:SCAHAO]2.0.CO;2	yes		Table	Brown et al. (2008)	USA	19	Diatom richness	Taxon	Algae		NB	log	Thermal	Warming	Temperature degrees celcius	b1	-0.79265	0.35466	9.81579	1.80501
Species Composition and Habitat Associations of Benthic Algal Assemblages in Headwater Streams of the Sierra Nevada, California	10.3398/1527-0904(2008)68[194:SCAHAO]2.0.CO;2	yes		Table	Brown et al. (2008)	USA	19	Diatom richness	Taxon	Algae		NB	log	Flow	Flow-cessation	Flow velocity m/s	b1	-0.04683	0.03951	0.0679	0.054315
Use of Diatoms in Monitoring the Sakarya River Basin, Turkey	10.3390/w12030703	yes		Table	Solak et al. (2020)	Turkey	41	Diatom evenness	Evenness	Algae		Beta	logit				b0	-0.543625	2.00576	1	1
Use of Diatoms in Monitoring the Sakarya River Basin, Turkey	10.3390/w12030703	yes		Table	Solak et al. (2020)	Turkey	41	Diatom evenness	Evenness	Algae		Beta	logit	Salinity	Salinity-increase	EC us/cm	b1	-0.001937	0.151504	993.341	957.682
Microhabitat associated macrofauna of lotic and lentic systems in the Agbede wetlands, southern Nigeria	10.1007/s42965-022-00281-7	yes		Table	Abdul‑Rahman et al. (2023)	Nigeria	7	Number of species	Taxon	Invertebrates		NB	log	Oxygen	Oxygen-depletion	Oxygen mg/l	b1	-0.45021	0.75692	6.1	0.949491
Use of Diatoms in Monitoring the Sakarya River Basin, Turkey	10.3390/w12030703	yes		Table	Solak et al. (2020)	Turkey	41	Diatom evenness	Evenness	Algae		Beta	logit	Thermal	Warming	Temperature degrees celcius	b1	0.367074	0.779345	18.4415	2.23875
Use of Diatoms in Monitoring the Sakarya River Basin, Turkey	10.3390/w12030703	yes		Table	Solak et al. (2020)	Turkey	41	Diatom evenness	Evenness	Algae		Beta	logit	Nutrient-N	N-increase	TN mg/l	b1	-0.031758	0.018724	4.52698	5.92803
Use of Diatoms in Monitoring the Sakarya River Basin, Turkey	10.3390/w12030703	yes		Table	Solak et al. (2020)	Turkey	41	Diatom evenness	Evenness	Algae		Beta	logit	Nutrient-P	P-increase	TP mg/l	b1	0.119306	0.163655	0.439341	0.651122
Glacial Stream Ecology: Structural and Functional Assets	:10.3390/w12020376	yes		Table	Füreder et al. (2020)	Austria	18	Taxa richness	Taxon	Invertebrates		NB	log				b0	1.8536	0.3973	1	1
Glacial Stream Ecology: Structural and Functional Assets	:10.3390/w12020376	yes		Table	Füreder et al. (2020)	Austria	18	Taxa richness	Taxon	Invertebrates		NB	log	Thermal	Warming	Temperature degrees celcius	b1	0.5455	0.1821	8.72667	2.85151
Distribution of Benthic Algae in the Upper Illinois River Basin in Relation to Geology and Land Use	10.1046/j.1365-2427.2000.00536.x	yes	convergen issues left out EC because most common	Table	Leland et al. (2000)	USA	7	Phytobenthic algae richness	Taxon	Algae		NB	log				b0	5.23589	0.36154	1	1
Distribution of Benthic Algae in the Upper Illinois River Basin in Relation to Geology and Land Use	10.1046/j.1365-2427.2000.00536.x	yes	convergen issues left out EC because most common	Table	Leland et al. (2000)	USA	7	Phytobenthic algae richness	Taxon	Algae		NB	log	Flow	Flow-cessation	Flow velocity m/s	b1	-0.29023	0.10604	0.377143	0.124193
Distribution of Benthic Algae in the Upper Illinois River Basin in Relation to Geology and Land Use	10.1046/j.1365-2427.2000.00536.x	yes	convergen issues left out EC because most common	Table	Leland et al. (2000)	USA	7	Phytobenthic algae richness	Taxon	Algae		NB	log	Nutrient-N	N-increase	NO2+NO3 mg/l	b1	0.08075	0.03634	2.93714	1.87732
Distribution of Benthic Algae in the Upper Illinois River Basin in Relation to Geology and Land Use	10.1046/j.1365-2427.2000.00536.x	yes	convergen issues left out EC because most common	Table	Leland et al. (2000)	USA	7	Phytobenthic algae richness	Taxon	Algae		NB	log	Nutrient-P	P-increase	TP mg/l	b1	-0.10119	0.03966	0.515714	0.564236
Distribution of Benthic Algae in the Upper Illinois River Basin in Relation to Geology and Land Use	10.1046/j.1365-2427.2000.00536.x	yes	convergen issues left out EC because most common	Table	Leland et al. (2000)	USA	7	Evenness (shannon/max)	Max evenness	Algae		ziBeta	logit				b0	-4.0114	1.9963	1	1
Distribution of Benthic Algae in the Upper Illinois River Basin in Relation to Geology and Land Use	10.1046/j.1365-2427.2000.00536.x	yes	convergen issues left out EC because most common	Table	Leland et al. (2000)	USA	7	Evenness (shannon/max)	Max evenness	Algae		ziBeta	logit	Flow	Flow-cessation	Flow velocity m/s	b1	1.7315	0.6378	0.377143	0.124193
Distribution of Benthic Algae in the Upper Illinois River Basin in Relation to Geology and Land Use	10.1046/j.1365-2427.2000.00536.x	yes	convergen issues left out EC because most common	Table	Leland et al. (2000)	USA	7	Evenness (shannon/max)	Max evenness	Algae		ziBeta	logit	Nutrient-N	N-increase	NO2+NO3 mg/l	b1	0.4858	0.1351	2.93714	1.87732
Distribution of Benthic Algae in the Upper Illinois River Basin in Relation to Geology and Land Use	10.1046/j.1365-2427.2000.00536.x	yes	convergen issues left out EC because most common	Table	Leland et al. (2000)	USA	7	Evenness (shannon/max)	Max evenness	Algae		ziBeta	logit	Nutrient-P	P-increase	TP mg/l	b1	0.4321	0.2407	0.515714	0.564236
Fish Distributions and Habitat Associations in Manistee River, Michigan, Tributaries: Implications for Arctic Grayling Restoration	10.1002/nafm.10049	yes	random effect on tributary	Table	Goble et al. (2018)	USA	22	Fish species	Taxon	Fish	r	NB	log				b0	-0.4151	1.9566	1	1
Longitudinal changes in biota along four New Zealand streams: declines and improvements in stream health related to land use	10.1080/00288330709509896	yes	random on river	Table	Niyogi et al. (2007)	New Zealand	20	EPT% abundance	Fraction sensitive	Invertebrates	r	Beta	logit	Sediment	Sediment-enrichment	Fine sediment %	b1	-0.72599	0.18102	0.131	0.0910697
Fish Distributions and Habitat Associations in Manistee River, Michigan, Tributaries: Implications for Arctic Grayling Restoration	10.1002/nafm.10049	yes	random effect on tributary	Table	Goble et al. (2018)	USA	22	Fish species	Taxon	Fish	r	NB	log	Thermal	Warming	Temperature degrees celcius	b1	1.2282	0.7454	12.1182	1.5662
Fish Distributions and Habitat Associations in Manistee River, Michigan, Tributaries: Implications for Arctic Grayling Restoration	10.1002/nafm.10049	yes	random effect on tributary	Table	Goble et al. (2018)	USA	22	Fish species	Taxon	Fish	r	NB	log	Flow	Flow-cessation	Flow velocity m/s	b1	0.5095	0.2882	0.305455	0.126556
Assessment of Best-Management Practice Effects on Rangeland Stream Water Quality Using Multivariate Statistical Techniq	10.2111/08-026.1	yes		Table	Ellison et al. (2009)	USA	9	Total taxa	Taxon	Invertebrates		NB	log				b0	-2.0433	2.9563	1	1
Assessment of Best-Management Practice Effects on Rangeland Stream Water Quality Using Multivariate Statistical Techniq	10.2111/08-026.1	yes		Table	Ellison et al. (2009)	USA	9	Total taxa	Taxon	Invertebrates		NB	log	Thermal	Warming	Temperature degrees celcius	b1	1.3052	0.5831	9.83556	1.43828
The effect of environmental stability on hyporheic community structure	10.1023/A:1017507404733	yes	random effect on depth category but using surface water chemistry R fror concistency	Table	Fowler et al. (2001)	New Zealand	16	Number of tax	Taxon	Invertebrates	r	NB	log	Oxygen	Oxygen-depletion	Oxygen mg/l	b1	-2.5638	3.3766	10.475	0.851274
Lateral and longitudinal patterns within the stygoscape of an alluvial river corridor	10.1127/1863-9135/2008/0171-0335	yes		Table	Datry et al. (2008)	New Zealand	6	Taxonomic richness	Taxon	Invertebrates		NB	log				b0	-45.3902	12.3952	1	1
Lateral and longitudinal patterns within the stygoscape of an alluvial river corridor	10.1127/1863-9135/2008/0171-0335	yes		Table	Datry et al. (2008)	New Zealand	6	Taxonomic richness	Taxon	Invertebrates		NB	log	Thermal	Warming	Temperature degrees celcius	b1	20.1153	5.1979	10.8117	0.434964
Lateral and longitudinal patterns within the stygoscape of an alluvial river corridor	10.1127/1863-9135/2008/0171-0335	yes		Table	Datry et al. (2008)	New Zealand	6	Taxonomic richness	Taxon	Invertebrates		NB	log	Nutrient-N	N-increase	NO3 mg/l	b1	-0.4933	0.1383	2.9108	2.82537
Lateral and longitudinal patterns within the stygoscape of an alluvial river corridor	10.1127/1863-9135/2008/0171-0335	yes		Table	Datry et al. (2008)	New Zealand	6	Evenness	Evenness	Invertebrates		Beta	logit				b0	35.8777	13.4188	1	1
Lateral and longitudinal patterns within the stygoscape of an alluvial river corridor	10.1127/1863-9135/2008/0171-0335	yes		Table	Datry et al. (2008)	New Zealand	6	Evenness	Evenness	Invertebrates		Beta	logit	Thermal	Warming	Temperature degrees celcius	b1	0.3256	0.1547	10.8117	0.434964
Lateral and longitudinal patterns within the stygoscape of an alluvial river corridor	10.1127/1863-9135/2008/0171-0335	yes		Table	Datry et al. (2008)	New Zealand	6	Evenness	Evenness	Invertebrates		Beta	logit	Nutrient-N	N-increase	NO3 mg/l	b1	-14.628	5.6451	2.9108	2.82537
Aquatic Macrophyte Approach to Assess the Impact of Disturbances on the Diversity of the Ecosystem and on River Quality	10.1002/iroh.200610868	yes		Table	Thiebaut et al. (2006)	France	12	number of species	Taxon	Macrophytes		NB	log				b0	15.269	8.1507	1	1
Aquatic Macrophyte Approach to Assess the Impact of Disturbances on the Diversity of the Ecosystem and on River Quality	10.1002/iroh.200610868	yes		Table	Thiebaut et al. (2006)	France	12	number of species	Taxon	Macrophytes		NB	log	Salinity	Salinity-increase	EC us/cm	b1	-0.6693	0.2256	517.417	607.08
Aquatic Macrophyte Approach to Assess the Impact of Disturbances on the Diversity of the Ecosystem and on River Quality	10.1002/iroh.200610868	yes		Table	Thiebaut et al. (2006)	France	12	number of species	Taxon	Macrophytes		NB	log	Nutrient-P	P-increase	TP mg/l	b1	-0.5394	0.3473	0.1775	0.0799005
Responses of resident (DNA) and active (RNA) microbial communities in fluvial biofilms under different polluted scenarios	10.1016/j.chemosphere.2019.125108	yes	Random effect 1|site/year	Table	Argudo et al. (2019)	Spain	14	Evenness (dna bacteria) (shannon/max)	Max evenness	Bacteria	r	oiBeta	logit	Oxygen	Oxygen-depletion	Oxygen mg/l	b1	4.2688	2.001	10.5671	0.848895
Aquatic Macrophyte Approach to Assess the Impact of Disturbances on the Diversity of the Ecosystem and on River Quality	10.1002/iroh.200610868	yes		Table	Thiebaut et al. (2006)	France	12	number of species	Taxon	Macrophytes		NB	log	Nutrient-N	N-increase	NO3 mg/l	b1	2.1529	0.7246	1.07667	0.447952
Aquatic Macrophyte Approach to Assess the Impact of Disturbances on the Diversity of the Ecosystem and on River Quality	10.1002/iroh.200610868	yes		Table	Thiebaut et al. (2006)	France	12	Equitability	Evenness	Macrophytes		Beta	logit				b0	4.9297	8.5895	1	1
Aquatic Macrophyte Approach to Assess the Impact of Disturbances on the Diversity of the Ecosystem and on River Quality	10.1002/iroh.200610868	yes		Table	Thiebaut et al. (2006)	France	12	Equitability	Evenness	Macrophytes		Beta	logit	Salinity	Salinity-increase	EC us/cm	b1	-0.5984	0.233	517.417	607.08
Aquatic Macrophyte Approach to Assess the Impact of Disturbances on the Diversity of the Ecosystem and on River Quality	10.1002/iroh.200610868	yes		Table	Thiebaut et al. (2006)	France	12	Equitability	Evenness	Macrophytes		Beta	logit	Nutrient-P	P-increase	TP mg/l	b1	-1.2931	0.4274	0.1775	0.0799005
Environmental variables and fisheries diversity of the Naaf River Estuary, Bangladesh	10.1007/s11852-010-0130-3	yes		Table	Chowdhury et al. (2011)	Bangladesh	42	Species richness	Taxon	Fish	r	NB	log	Oxygen	Oxygen-depletion	Oxygen mg/l	b1	0.3661	0.2005	4.31548	0.832587
Aquatic Macrophyte Approach to Assess the Impact of Disturbances on the Diversity of the Ecosystem and on River Quality	10.1002/iroh.200610868	yes		Table	Thiebaut et al. (2006)	France	12	Equitability	Evenness	Macrophytes		Beta	logit	Nutrient-N	N-increase	NO3 mg/l	b1	2.4576	0.7389	1.07667	0.447952
Environmental drivers of macroinvertebrate communities in high Arctic rivers (Svalbard)	10.1111/fwb.12271	yes	random effect on river and year	Table	Blaen et al. (2014)	Norway	10	Taxonomic richness	Taxon	Invertebrates	r	NB	log				b0	0.88352	0.937122	1	1
Environmental drivers of macroinvertebrate communities in high Arctic rivers (Svalbard)	10.1111/fwb.12271	yes	random effect on river and year	Table	Blaen et al. (2014)	Norway	10	Taxonomic richness	Taxon	Invertebrates	r	NB	log	Salinity	Salinity-increase	EC us/cm	b1	0.0005377	0.244031	103.513	66.131
[truncated: 490 more rows]

## Sheet: Readme_priors
Table	Comment	Title	Doi	Author
[truncated: 6 more rows]

## Sheet: Priors_overview
Levels	mu_1	se_1	mu_2	se_2	mu_3	se_3	mu_4	se_4
b0_NA_log_Algae	0	10	0	10	0	10	0	10
b0_NA_log_Bacteria	0	10	0	10	0	10	0	10
b0_NA_log_Fish	0	10	0	10	0	10	0	10
b0_NA_log_Invertebrates	0	10	0	10	0	10	0	10
[truncated: 75 more rows]

## Sheet: Priors_Table1
Study_number	Doi	ri	ni	Fz	Environmental.stress.factor	Detail of Environmental.stress.factor	Taxa	Type.of.ecosystem	Taxonomic.resolution
[truncated: 25 more rows]

[truncated: 6 more sheets: Priors_Table2, Priors_Table3, Priors_Table4, Priors_Table5, Priors_Table6, SD_prior]
