# Supplementary material for: Meta-analysis-derived estimates of stressor–response associations for riverine organism groups
Source: Nat Ecol Evol. 2025 Nov 11;9(12):2304–21. doi: 10.1038/s41559-025-02884-4 (PMC12680544; doi:10.1038/s41559-025-02884-4)
Supplement: Supplementary file 5 — Posterior estimations. [file 41559_2025_2884_MOESM5_ESM.xlsx]

## Sheet: Posterior_estimations
parameter	predictor	link	group	map	mu	se	ll	ul	I2	n
b1	Flow-cessation	log	Algae	-0.0144	-0.0251	0.2022	-0.3538	0.3137	0.959	11
b1	Flow-cessation	log	Bacteria	0.2576	0.144	0.3611	-0.4861	0.6952	0.9779	1
b1	Flow-cessation	log	Fish	0.1184	0.1127	0.1451	-0.1178	0.3584	0.9877	24
b1	Flow-cessation	log	Invertebrates	0.1402	0.1377	0.1015	-0.0284	0.3054	0.9869	44
b1	Flow-cessation	log	Macrophytes	-0.1749	-0.1292	0.185	-0.4127	0.1459	0.8783	5
b1	Flow-cessation	logit	Algae	0.2558	0.2596	0.2531	-0.1491	0.6825	0.4822	5
b1	Flow-cessation	logit	Fish	0.2385	0.2265	0.2201	-0.13	0.5903	0.0094	8
b1	Flow-cessation	logit	Invertebrates	0.1225	0.1004	0.1257	-0.1047	0.3057	0.3848	30
b1	Flow-cessation	logit	Macrophytes	-0.2201	-0.2441	0.1386	-0.4417	-0.0145	0.1276	11
b1	N-increase	log	Algae	0.1053	0.0897	0.1461	-0.1531	0.3263	0.8898	19
b1	N-increase	log	Bacteria	0.0868	0.07	0.202	-0.2593	0.4034	0.658	11
b1	N-increase	log	Fish	-0.0642	-0.0897	0.2056	-0.4536	0.2254	0.9954	14
b1	N-increase	log	Invertebrates	-0.0305	-0.0447	0.0976	-0.2071	0.111	0.2802	62
b1	N-increase	log	Macrophytes	-0.1539	-0.0953	0.1698	-0.3506	0.1819	0.4425	10
b1	N-increase	logit	Algae	0.2833	0.3549	0.1719	0.0977	0.6549	0.9228	14
b1	N-increase	logit	Bacteria	0.2688	0.2715	0.1992	-0.0454	0.6057	0.9603	12
b1	N-increase	logit	Fish	0.2929	0.2361	0.3097	-0.2583	0.7558	0.001	4
b1	N-increase	logit	Invertebrates	-0.0355	-0.0412	0.1301	-0.2496	0.1776	0.0008	36
b1	N-increase	logit	Macrophytes	-0.1168	0.0019	0.2196	-0.2924	0.3809	0.0004	11
b1	Oxygen-depletion	log	Algae	-0.0981	-0.1238	0.2297	-0.5014	0.2374	0.995	15
b1	Oxygen-depletion	log	Bacteria	0.1704	0.1853	0.242	-0.225	0.5703	0.01	9
b1	Oxygen-depletion	log	Fish	0.2301	0.25	0.175	-0.0422	0.5296	0.9307	30
b1	Oxygen-depletion	log	Invertebrates	0.195	0.1948	0.1126	0.0048	0.3761	0.0084	64
b1	Oxygen-depletion	log	Macrophytes	-0.1995	-0.1733	0.2078	-0.4967	0.1451	0.6621	5
b1	Oxygen-depletion	logit	Algae	0.1275	0.0266	0.2345	-0.3845	0.367	0.0039	11
b1	Oxygen-depletion	logit	Bacteria	0.1663	0.1644	0.2352	-0.229	0.5393	0.5639	12
b1	Oxygen-depletion	logit	Fish	0.0091	-0.0224	0.2586	-0.4387	0.4131	0.9783	13
b1	Oxygen-depletion	logit	Invertebrates	0.0991	0.0745	0.1445	-0.1636	0.3115	0.6796	43
b1	Oxygen-depletion	logit	Macrophytes	-0.219	-0.2039	0.184	-0.4911	0.0853	0.0322	6
b1	P-increase	log	Algae	0.0171	0.0213	0.1644	-0.2426	0.2941	0.1303	19
b1	P-increase	log	Bacteria	0.0874	0.0409	0.2364	-0.3521	0.4289	0.8926	7
b1	P-increase	log	Fish	0.1772	0.1304	0.1632	-0.1468	0.3902	0.9071	14
b1	P-increase	log	Invertebrates	0.0169	-0.0011	0.1131	-0.193	0.1776	0.586	45
b1	P-increase	log	Macrophytes	0.0796	0.067	0.2023	-0.2657	0.3953	0.0055	11
b1	P-increase	logit	Algae	0.0493	0.033	0.1959	-0.2848	0.356	0.0237	13
b1	P-increase	logit	Bacteria	-0.307	-0.3051	0.2269	-0.669	0.0759	0.5505	10
b1	P-increase	logit	Fish	0.1669	0.1026	0.2603	-0.3396	0.5145	0.6481	4
b1	P-increase	logit	Invertebrates	0.0556	0.0434	0.13	-0.169	0.2542	0.1946	31
b1	P-increase	logit	Macrophytes	-0.1498	-0.1411	0.2549	-0.57	0.2621	0.0305	9
b1	Salinity-increase	log	Algae	-0.1791	-0.1697	0.1123	-0.3527	0.0015	0.9145	17
b1	Salinity-increase	log	Bacteria	0.0879	0.0854	0.2211	-0.278	0.4492	0.2169	9
b1	Salinity-increase	log	Fish	-0.1513	-0.1283	0.1025	-0.3001	0.0259	0.9778	31
b1	Salinity-increase	log	Invertebrates	-0.1586	-0.1627	0.0695	-0.2762	-0.0507	0.0031	84
b1	Salinity-increase	log	Macrophytes	-0.2024	-0.2152	0.1325	-0.4175	-0.0037	0.9024	9
b1	Salinity-increase	logit	Algae	-0.2425	-0.3049	0.163	-0.574	-0.0518	0.999	12
b1	Salinity-increase	logit	Bacteria	-0.032	-0.0688	0.224	-0.4446	0.2911	0.9998	9
b1	Salinity-increase	logit	Fish	-0.1976	-0.1995	0.1373	-0.4177	0.0016	0.6498	11
b1	Salinity-increase	logit	Invertebrates	-0.259	-0.2739	0.0864	-0.4135	-0.1318	0.9697	56
b1	Salinity-increase	logit	Macrophytes	-0.1334	-0.0236	0.1978	-0.2996	0.3232	0.7143	14
b1	Sediment-enrichment	log	Algae	0.2007	0.1023	0.3654	-0.5188	0.6756	0.3818	1
b1	Sediment-enrichment	log	Bacteria	0.0859	0.0679	0.3392	-0.49	0.6224	0.0423	2
b1	Sediment-enrichment	log	Fish	-0.1783	-0.1689	0.1391	-0.3979	0.0355	0.1254	10
b1	Sediment-enrichment	log	Invertebrates	-0.144	-0.1313	0.0853	-0.2774	0.0003	0.1343	45
b1	Sediment-enrichment	log	Macrophytes	0.0435	-0.0392	0.3209	-0.578	0.4687	0.6718	3
b1	Sediment-enrichment	logit	Algae	0.168	0.0456	0.3732	-0.5818	0.6412	0.2297	1
b1	Sediment-enrichment	logit	Bacteria	0.0051	-0.097	0.4305	-0.7409	0.5946	0.6692	1
b1	Sediment-enrichment	logit	Fish	-0.1931	-0.186	0.1953	-0.4822	0.1215	0.859	4
b1	Sediment-enrichment	logit	Invertebrates	-0.1949	-0.2001	0.0964	-0.3551	-0.0451	0.9793	27
b1	Sediment-enrichment	logit	Macrophytes	0.128	0.0948	0.2574	-0.3321	0.5084	0.7331	6
b1	Warming	log	Algae	0.0214	0.0075	0.1859	-0.3001	0.31	0.8711	22
b1	Warming	log	Bacteria	0.1458	0.1241	0.2172	-0.2282	0.4843	0.98	13
b1	Warming	log	Fish	1.2063	1.2871	0.2706	0.8668	1.7495	0.9909	36
b1	Warming	log	Invertebrates	-0.122	-0.1191	0.0861	-0.2622	0.0185	0.8761	91
b1	Warming	log	Macrophytes	0.1525	0.0321	0.3243	-0.4955	0.5631	0.0199	7
b1	Warming	logit	Algae	0.0083	-0.0618	0.2853	-0.5181	0.4159	0.2964	13
b1	Warming	logit	Bacteria	0.4366	0.4616	0.2123	0.106	0.8073	0.9113	14
b1	Warming	logit	Fish	0.5234	0.5007	0.2659	0.0772	0.9233	0.6137	16
b1	Warming	logit	Invertebrates	-0.1036	-0.0524	0.1342	-0.2667	0.1651	0.923	53
b1	Warming	logit	Macrophytes	0.4066	0.4061	0.2309	0.0359	0.7921	0.0193	14
